# Supplementary material for: Meeting the demand of women affected by ongoing crisis: Increasing contraceptive prevalence in North and South Kivu, Democratic Republic of the Congo
Source: PLoS One. 2019 Jul 19;14(7):e0219990. doi: 10.1371/journal.pone.0219990 (PMC6641211; doi:10.1371/journal.pone.0219990)
Supplement: S1 Survey Questions — (XLSX) [file pone.0219990.s002.xlsx]

## Sheet: survey
label::English	label::French	label::Swahili	label::Kinyarwanda	hint::French	hint::Swahili	hint::Kinyarwanda	hint::English	constraint_message::French	constraint_message::Swahili	constraint_message::Kinyarwanda	constraint_message::English	required_message::English	required_message::French	required_message::Swahili	required_message::Kinyarwanda
001. QUESTIONNAIRE IDENTIFICATION NUMBER	001. NO. D’IDENTIFICATION DU QUESTIONNAIRE:	001. NO. D’IDENTIFICATION DU QUESTIONNAIRE:	001. NO. D’IDENTIFICATION DU QUESTIONNAIRE:					Vérifiez le numero d'identification sur le calendrier	Vérifiez le numero d'identification sur le calendrier	Vérifiez le numero d'identification sur le calendrier	Verify the ID number on the calendar	This question must be answered	Il faut mettre une réponse à cette question.	Il faut mettre une réponse à cette question.	Il faut mettre une réponse à cette question.
002. NGO:	002. ONG	002. ONG:	002. ONG:									This question must be answered	Il faut mettre une réponse à cette question.	Il faut mettre une réponse à cette question.	Il faut mettre une réponse à cette question.
003. HEALTH ZONE:	003. ZONE DE SANTE:	003. ZONE DE SANTE:	003. ZONE DE SANTE:									This question must be answered	Il faut mettre une réponse à cette question.	Il faut mettre une réponse à cette question.	Il faut mettre une réponse à cette question.
004. CLUSTER	004. GRAPPE:	004. GRAPPE:	004. GRAPPE:					Le no. de grappe doit être entre 1 et 25.	Le no. de grappe doit être entre 1 et 25.	Le no. de grappe doit être entre 1 et 25.	Cluster must be between 1 and 25	This question must be answered	Il faut mettre une réponse à cette question.	Il faut mettre une réponse à cette question.	Il faut mettre une réponse à cette question.
005. HOUSE	005. MAISON	005. MAISON	005. MAISON					Le no. de maison doit être entre 1 et 23.	Le no. de maison doit être entre 1 et 23.	Le no. de maison doit être entre 1 et 23.	House number must be between 1 and 23	This question must be answered	Il faut mettre une réponse à cette question.	Il faut mettre une réponse à cette question.	Il faut mettre une réponse à cette question.
006. Date of interview	006. DATE DE L’ENTRETIEN:	006. DATE DE L’ENTRETIEN:	006. DATE DE L’ENTRETIEN:					Vérifiez la date d’aujourd’hui.	Vérifiez la date d’aujourd’hui.	Vérifiez la date d’aujourd’hui.	Date must be between July 1 and August 2015	This question must be answered	Il faut mettre une réponse à cette question.	Il faut mettre une réponse à cette question.	Il faut mettre une réponse à cette question.
007. Interviewer code	007. ENQUETRICE:	007. ENQUETRICE:	007. ENQUETRICE:					Vérifiez votre code	Vérifiez votre code	Vérifiez votre code	Number must be between 50 and 69	This question must be answered	Il faut mettre une réponse à cette question.	Il faut mettre une réponse à cette question.	Il faut mettre une réponse à cette question.
008. **Total number of eligible women of reproductive age in household (Locator form)**	**008. Nombre total de femmes en âge de procréer (15-49 ans) éligibles dans le foyer**	**008. Nombre total de femmes en âge de procréer (15-49 ans) éligibles dans le foyer**	**008. Nombre total de femmes en âge de procréer (15-49 ans) éligibles dans le foyer**					Vérifiez le nombre de femmes éligibles dans le ménage - c'est vrai qu'il y a plus que 10?	Vérifiez le nombre de femmes éligibles dans le ménage - c'est vrai qu'il y a plus que 10?	Vérifiez le nombre de femmes éligibles dans le ménage - c'est vrai qu'il y a plus que 10?	Verify the number of eligible women in the household - there are more than 10?	This question must be answered	Il faut mettre une réponse à cette question.	Il faut mettre une réponse à cette question.	Il faut mettre une réponse à cette question.
Section 1: Background Characteristics	Section 1: Caractéristiques fondamentales	Section 1: Caractéristiques fondamentales	Section 1: Caractéristiques fondamentales
I’d like to start by asking you some general questions about your daily life here in your household. By household, I mean the people with whom you live and share meals.	Je commencerais par vous poser quelques questions générales sur votre vie quotidienne ici dans votre ménage. Par le ménage, je veux dire, l’ensemble de personnes avec qui vous habitez et avec qui vous partagez le même repas.	Nita anza na ku kuuliza ma swali zimoja kwajumla kuhusu maisha yako ya kawaida umu ndani ya jamaa yako. Jamaa, ni kusema, kundi ya watu mu naishi nao na ambao mu na changiya cakula.	Ndabanza kubabaza ibibazo rusange kubuzima bwanyu bwa burimunsi hano murugo rwanyu.kuri burirugo, nshatse kuvuga umubumbe rwabantu mubanye nabo musangira ibiryo bimwe.
Q101. How many people currently live in your household? Exclude visitors and don’t forget to include children and elders.	Q101. Combien de personnes vivent actuellement dans votre ménage ? Exclure les visiteurs et ne pas oublier d’inclure les enfants et les vieux.	Q101. Ni watu ngapi wanaishi kwa leo dani ya jamaa yenu na ikiwa ni pamoja na watoto na wazee? Apana hesabu wageni.	Q101. Ubana ubungubu nabantu bangahe murugo rwawe? Ntushiremo abashitsi kandi utibagiwe abana na abasaza.
Total number of people	Nombre total de personnes	Watu kwa jumla	Umubare wuzuye wabantu					Vérifiez le nombre total de personnes dans le ménage.	Vérifiez le nombre total de personnes dans le ménage.	Vérifiez le nombre total de personnes dans le ménage.	Total number of people should be less than 25 or equals to 99	This question must be answered	Il faut une réponse à cette question.	Il faut une réponse à cette question.	Il faut une réponse à cette question.
How many are male; how many are female?	Combien d’entre eux sont de sexe masculin ; combien sont de sexe féminin ?	Ni wangapi katiyao wa umbo ya kiume ; wangapi kati yao waumbo ya kike ?	Muribo nibangahe bigitsina gaba,nibangahe bigitsina gore ?
Males	Masculins	Wanaume	Igitsina Gabo					Le nombre d’hommes doit être moins du nombre total dans le ménage.	Le nombre d’hommes doit être moins du nombre total dans le ménage.	Le nombre d’hommes doit être moins du nombre total dans le ménage.	Males in household should be less than TOTAL number of people or equals to 99	This question must be answered	Il faut une réponse à cette question.	Il faut une réponse à cette question.	Il faut une réponse à cette question.
Females	Féminins	Wanawake	Igitsina Gore					Le nombre de femmes plus le nombre d'hommes ne fait pas nombre total dans le ménage. Verifiez et corrigez.	Le nombre de femmes plus le nombre d'hommes ne fait pas nombre total dans le ménage. Verifiez et corrigez.	Le nombre de femmes plus le nombre d'hommes ne fait pas nombre total dans le ménage. Verifiez et corrigez.	Men plus women does not equal the total number of people. Please check and correct	This question must be answered	Il faut une réponse à cette question.	Il faut une réponse à cette question.	Il faut une réponse à cette question.
Q102. In what year were you born?	Q102. En quelle année êtes-vous née ?	Q102. Ulizaliwaka mwaka gani ?	Q102. Wavutse muwuhe mwaka?	[Ne sait pas = 8888]<br> [Aucune réponse = 9999]	[Sijuwe 8888] <br> [Hakuna jibu 9999]	[Ntabizi 8888] <br> [Ntagisubizo 9999]	[Don’t Know = 8888]<br> [No Response = 9999]	L’année de naissance doit être entre 1968 et 2002.	L’année de naissance doit être entre 1968 et 2002.	L’année de naissance doit être entre 1968 et 2002.	Year born must be between 1968 and 2002	This question must be answered	Il faut une réponse à cette question.	Il faut une réponse à cette question.	Il faut une réponse à cette question.
Q103. How old are you?	Q103. Quel âge avez-vous ?	Q103. Una umri wa myaka ngapi ?	Q103. Ufitimyaka ingahe ?	[Ne sait pas = 88]<br> [Aucune réponse = 99]	[Sijuwe 88] <br> [Hakuna jibu 99]	[Ntabizi 88] <br> [Ntagisubizo 99]	[Don’t Know = 88]<br> [No Response = 99]	L’âge doit être entre 15 et 49 ans; Verifiez l'annee de naissance et l'age	L’âge doit être entre 15 et 49 ans; Verifiez l'annee de naissance et l'age	L’âge doit être entre 15 et 49 ans; Verifiez l'annee de naissance et l'age	Age must be equals to 2017 less Year born	This question must be answered	Il faut une réponse à cette question.	Il faut une réponse à cette question.	Il faut une réponse à cette question.
Q104. What is your religion?	Q104. Quelle est votre religion ?	Q104. Dini yako ni gani ?	Q104. Idini ryawe nirihe?									This question must be answered	Il faut une réponse à cette question.	Il faut une réponse à cette question.	Il faut une réponse à cette question.
Please tell me the other religion:	Autre (préciser)	Ingine (itajwe)	Irindi (rivuge)									This question must be answered	Il faut une réponse à cette question.	Il faut une réponse à cette question.	Il faut une réponse à cette question.
Q105. Have you ever attended school?	Q105. Avez-vous été à l’école?	Q105. Je, uli endaka shuleni ?	Q105. Waba warigeze kwiga?									This question must be answered	Il faut une réponse à cette question.	Il faut une réponse à cette question.	Il faut une réponse à cette question.
Q106. Are you attending school now?	Q106. Est-ce que vous allez à l’école actuellement ?	Q106. Je, unaenda shuleni kwa sasa?	Q106. Ubungubu ujaga kwishuri ?									This question must be answered	Il faut une réponse à cette question.	Il faut une réponse à cette question.	Il faut une réponse à cette question.
Q107. What is the highest level of school you attended: primary, secondary, or higher?	Q107. Quel est le plus haut niveau d'études que vous avez atteint : primaire, secondaire ou supérieur ?	Q107. Ni nini elimu ya juu ambayo ulifikiyaka : msinji, sekondari ao ya yulu ?	Q107. Ishuri gyanyuma wagarukiyemo nirihe : abanza, ayisumbuye, cyangwa se kaminuza ?									This question must be answered	Il faut une réponse à cette question.	Il faut une réponse à cette question.	Il faut une réponse à cette question.
Q108. What is the highest grade you completed at that level?	Q108. Quelle est la classe la plus élevée que vous avez achevée à ce niveau ? Moins d’une année achevée à ce niveau 00	Q108. Ni somo ya yulu zaidi gani ambalo uliwezaka maliza katika ngazi hiyo ?	Q108. Ishuri ryanyuma wagarukiyemo nirihe ?	[Moins d’une année achevée à ce niveau = 0]	[Cini ya mwaka moja katika ngazi hiyo =0]	[Ntamwaka yarangije kuriyintera=0]	[Less than 1 year completed at this level = 00]	La classe doit ne peut pas dépasser 6	La classe doit ne peut pas dépasser 6	La classe doit ne peut pas dépasser 6	Value has to be greater than or equal to 0 and less than or equal to 6	This question must be answered	Il faut une réponse à cette question.	Il faut une réponse à cette question.	Il faut une réponse à cette question.
Q109. What type of work do you normally do?	Q109. Quel type de travail faites-vous habituellement ?	Q109. Kazi gani unafanyaka kwa kawaida ?	Q109. Ubusanzwe ukora mirimo ki ?									This question must be answered	Il faut une réponse à cette question.	Il faut une réponse à cette question.	Il faut une réponse à cette question.
Please tell me other type of work you normally do:	Autre (préciser)	Ingine (itajwe)	Ibindi (bivuge)									This question must be answered	Il faut une réponse à cette question.	Il faut une réponse à cette question.	Il faut une réponse à cette question.
Q110. Does any member of this household own:	Q110. Est-ce qu'un membre de votre ménage possède actuellement	Q110. Je, mwana memba moja wa jamaa yako ana kua na:	Q110. Mbese harumwe womumuryango wawe waba murikigihe afite ;
Q110A. A bicycle?	a. Vélo	a. Kinga?	a. Igare ?									This question must be answered	Il faut une réponse à cette question.	Il faut une réponse à cette question.	Il faut une réponse à cette question.
Q110A. A motorcycle?	b. Moto	b. Pikipiki (moto)?	b. Imoto?									This question must be answered	Il faut une réponse à cette question.	Il faut une réponse à cette question.	Il faut une réponse à cette question.
Q110A. A radio?	c. Radio	c. Radio?	c. Iradio?									This question must be answered	Il faut une réponse à cette question.	Il faut une réponse à cette question.	Il faut une réponse à cette question.
Q110A. A mobile telephone?	d. Téléphone portable	d. Simu ya mkononi?	d. Telefone ngendanwa ?									This question must be answered	Il faut une réponse à cette question.	Il faut une réponse à cette question.	Il faut une réponse à cette question.
Q111. Since 2011, have you been displaced from your home? <br> [IF YES:] Because of armed conflict or because of a natural disaster?	Q111. Depuis 2011, avez-vous été déplacée de chez vous ? <br> [SI OUI :] A cause du conflit armé ou à cause d’une catastrophe naturelle?	Q111. Tokeya 2011, ulifikia kukua mkimbizi ? <br> [KAMA NDIYO] : Kwa sababu ya vita ao kwasababu ya ajali ya asili ?	Q111. Guturuka muri 2011 wigeze guhunga uva iwanyu ? <br> [NIBA ARI YEGO] Yaba arimpanvu y‘intambara, cangwa se y’ibiza ?									This question must be answered	Il faut une réponse à cette question.	Il faut une réponse à cette question.	Il faut une réponse à cette question.
Q112. Are you displaced from your home now?	Q112. Etes-vous déplacée de chez vous actuellement ?	Q112. Je, wewe ni mkimbizi kwa leo ?	Q112. Waba urimbunzi murikigihe?									This question must be answered	Il faut une réponse à cette question.	Il faut une réponse à cette question.	Il faut une réponse à cette question.
Q113. How long were you away from your home / For how long have you been away from your home ?	Q113. Pendant combien de temps avez-vous été déplacée de chez vous / Depuis combien de temps etes-vous déplacée de chez vous ?	Q113. Ume kwisha kua mkimbizi wakati gani? / Tangu wakati gani umekuwa Mkimbizi ?**	Q113. Mugihe kinganiki waba warahunze uvuy’iwawe / Hahisigihe ki warahunz’iwawe ?									This question must be answered	Il faut une réponse à cette question.	Il faut une réponse à cette question.	Il faut une réponse à cette question.
Number of Years	Nombre d’années	Miaka	Umubare w’imyaka					Le no. d’années doit être plus que 0 et ne peut pas dépasser 49	Le no. d’années doit être plus que 0 et ne peut pas dépasser 49	Le no. d’années doit être plus que 0 et ne peut pas dépasser 49	Number of years must be greater than 1 and less than 49	This question must be answered	Il faut une réponse à cette question.	Il faut une réponse à cette question.	Il faut une réponse à cette question.
Number of Months	Nombre de mois	Miezi	Umubare w’amezi					Si plus que 36 mois, écrivez le temps en années.	Si plus que 36 mois, écrivez le temps en années.	Si plus que 36 mois, écrivez le temps en années.	Number of months must be less than 36	This question must be answered	Il faut une réponse à cette question.	Il faut une réponse à cette question.	Il faut une réponse à cette question.
Q114. How long have you been living here in ____________ (village/camp) ?	Q114. Pour combien de temps avez-vous vécu ici à (village, camp) ?	Q114. Ni tangu wakati gani ume kuwa uki ishi hapa (mujini)?	Q114. Wabaye hano igihe kinganiki aha (Mugiturage, munkambi) ?									This question must be answered	Il faut une réponse à cette question.	Il faut une réponse à cette question.	Il faut une réponse à cette question.
Number of Years	Nombre d’années	Miaka	Umubare w’imyaka					Le no. d’années doit être plus que 0 et ne peut pas dépasser 49	Le no. d’années doit être plus que 0 et ne peut pas dépasser 49	Le no. d’années doit être plus que 0 et ne peut pas dépasser 49	Number of years must be greater than 1 and less than 49	This question must be answered	Il faut une réponse à cette question.	Il faut une réponse à cette question.	Il faut une réponse à cette question.
Number of Months	Nombre de mois	Miezi	Umubare w’amezi	[Mettre 0 si c’est moins de 1 mois]	[Tiya 0 ikiwa chini ya mwezi]	[Gushiraho 0 niba arimunsi y’ukwezi kumwe]	[Put 0 if less than 1 month]	Si plus que 36 mois, écrivez le temps en années.	Si plus que 36 mois, écrivez le temps en années.	Si plus que 36 mois, écrivez le temps en années.	Number of months must be greater than 0 and less than 36	This question must be answered	Il faut une réponse à cette question.	Il faut une réponse à cette question.	Il faut une réponse à cette question.
Section 2: Marriage and sexual activity	Section 2: Statut matrimonial	Section 2: Statut matrimonial	Section 2: Statut matrimonial
Q201. Are you currently married?	Q201. Êtes-vous mariée actuellement ?	Q201. Je, ume olewa kwa leo ?	Q201. Ubungubu warashatse ?									This question must be answered	Il faut une réponse à cette question.	Il faut une réponse à cette question.	Il faut une réponse à cette question.
Q202. Have you ever been married?	Q202. Avez-vous déjà été mariée ?	Q202. Je, ulishaka olewa ?	Q202. Waba warigeze gushaka ?									This question must be answered	Il faut une réponse à cette question.	Il faut une réponse à cette question.	Il faut une réponse à cette question.
Q203. What is your marital status now: are you widowed, divorced, or separated?	Q203. Quel est votre état matrimonial actuel : êtes-vous veuve, divorcée ou séparée ?	Q203. Kwaleo hali yako ya ndoa iko namna gani : je, wewe ni mjane, talaka (divorcée) ao mumetengana na mume wako ?	Q203. Ubu wabuhagazute : urumupfakazi, gutana cyangwa gutandukana ?									This question must be answered	Il faut une réponse à cette question.	Il faut une réponse à cette question.	Il faut une réponse à cette question.
Q204. Is your (husband/partner) living with you now or is he staying elsewhere?	Q204. Est-ce que votre mari vit actuellement avec vous ou vit-il ailleurs ?	Q204. Je, mume wako anaishi nawe kwa leo ao anaishi mahali pengine ?	Q204. Ese ubuumugabo wawe abanaga nawe changwa se yiberaga ahandi ?									This question must be answered	Il faut une réponse à cette question.	Il faut une réponse à cette question.	Il faut une réponse à cette question.
Q205. What kind of work does/did your husband/partner normally do?	Q205. Quel type de travail est-ce que votre mari/partenaire fait habituellement ?	Q205. Ni kazi ya aina gani (mume/mpenzi) wako ana fanyaka kwakawaida ?	Q205. Ubu umugabo wawe/incuti yawe ikora kazi ki ?									This question must be answered	Il faut une réponse à cette question.	Il faut une réponse à cette question.	Il faut une réponse à cette question.
Please tell me other kind of work:	Autre (préciser)	Ingine (itajwe)										This question must be answered	Il faut une réponse à cette question.	Il faut une réponse à cette question.	Il faut une réponse à cette question.
Q206. How old were you when you first got married?	Q206. Quel âge aviez-vous quand vous vous êtes mariée pour la première fois ?	Q206. Ulikuwaka na umri wa myaka ngapi wakati uliolewaka mara ya kwanja ?	Q206. Warufit’imyak’ingahe igihe washatse ubwambere ?	[Ne sait pas 88 <br> Aucune réponse 99]	[Sijuwe 88 <br> Hakuna jibu 99]	[Ntacya zi 88 <br> Ntagisubizo 99]	[Don’t know = 88]<br> [No Response = 99]	L’âge du mariage ne peut pas être plus que son âge maintenant ou c’est très jeune. Vérifiez l’âge.	L’âge du mariage ne peut pas être plus que son âge maintenant ou c’est très jeune. Vérifiez l’âge.	L’âge du mariage ne peut pas être plus que son âge maintenant ou c’est très jeune. Vérifiez l’âge.	The age when she got married cannot be greater than her own age or less than 12	This question must be answered	Il faut une réponse à cette question.	Il faut une réponse à cette question.	Il faut une réponse à cette question.
Section 3: Pregnancy History	Section 3: Histoire de grossesses	Section 3: Histoire de grossesses	Section 3: Histoire de grossesses
Q301. Now, I would like to ask you about all the births you’ve had over the course of your life. Have you ever given birth?	Q301. Je voudrais maintenant vous poser des questions sur toutes les naissances que vous avez eues durant votre vie. Avez-vous déjà donné naissance à des enfants ?	Q301. Nataka kuku uliza kuhusu vizazi vyote umepata wakati wote wa maisha yako. Je, umewahi kuzaa watoto ?	Q301. Noneho nshatse kukubaza ibibazo kumbyaro zose wabyaye mubuzima bwawe bwose. Wigeze kubyara abana ?									This question must be answered	Il faut une réponse à cette question.	Il faut une réponse à cette question.	Il faut une réponse à cette question.
Q302a. Do you have any children you gave birth to who are alive? They can be living with you or elsewhere.	Q302. Avez-vous des enfants à qui vous avez donné naissance qui sont en vie?	Q302. Je, una watoto ambao ulio zaa wenyi kuwa wazima ?	Q302. Harabana wigeze kubyara baba bakiriho?									This question must be answered	Il faut une réponse à cette question.	Il faut une réponse à cette question.	Il faut une réponse à cette question.
Q302b. How many sons do you have?	Garçons	Wanaume anaishi	Abahungu bazima	[SI AUCUN ENFANT, NOTER 0]	[KAMA HAKUNA MTOTO, ANDIKA 0]	[NIBA NTAMWANA NUMWE ANDIKA 0]	[IF THERE ARE NONE, WRITE 0]				Value must be greater of equal to 0	This question must be answered	Il faut une réponse à cette question.	Il faut une réponse à cette question.	Il faut une réponse à cette question.
Q302c. How many daughters do you have?	Filles	Wanawake anaishi	Abakobwa bazima	[SI AUCUN ENFANT, NOTER 0]	[KAMA HAKUNA MTOTO, ANDIKA 0]	[NIBA NTAMWANA NUMWE ANDIKA 0]	[IF THERE ARE NONE, WRITE 0]				Value must be greater of equal to 0	This question must be answered	Il faut une réponse à cette question.	Il faut une réponse à cette question.	Il faut une réponse à cette question.
Q303. Have you ever given birth to a boy or girl who was born alive but later died, including those who may have lived only a short time?	Q303. Avez-vous eu des enfants qui étaient nés vivants puis sont morts, en incluant ceux qui ont vécu seulement pour une courte durée?	Q303. Je, una watoto waliozaliwa wazima kisha wakafa, ata wale walio ishi muda mfupi tu ?	Q303. Waba ufit’abana bavutse aribazima hanyuma bagapfa, ushizemo na abaramy’igihe gito gusa ?	[SONDER]: Est-ce que ceci inclut tous vos enfants, y compris ceux qui ont vécu seulement pour une courte durée?	[KUCHOCHEYA]: Je, hii ni pamoja na watoto wako wote, ata wale wali ishi kwa muda mfupi tu?	[SHISOZA] Ese iyi ushize mo abana bawe bose na abaramye igihe gito ?						This question must be answered	Il faut une réponse à cette question.	Il faut une réponse à cette question.	Il faut une réponse à cette question.
Q304a. How many boys have died?	Garçons décédés	Wanaume walio fariki	Abahungu bapfuye	[SI AUCUN ENFANT DECEDE, NOTER 0]<br? [SONDER]: Est-ce que ceci inclut tous vos enfants, y compris ceux qui ont vécu seulement pour une courte durée?	[KAMA HAKUNA MTOTO ALIYE FARIKI, ANDIKA 0]<br> [KUCHOCHEYA]: Je, hii ni pamoja na watoto wako wote, ata wale wali ishi kwa muda mfupi tu?	[NIBA NTAMWANA NUMWE WAPFUYE ANDIKA 0]<br> [SHISOZA] Ese iyi ishize mo abana bawe bose na abaramye igihe gito ?	[IF NO CHILDREN HAVE DIED, WRITE, WRITE 0]<br> [PROBE]: Does this include all children, including those who may have lived only a short time?	Verifiez le chiffre; plus que 10 semble beaucoup	Verifiez le chiffre; plus que 10 semble beaucoup	Verifiez le chiffre; plus que 10 semble beaucoup	Value must be greater of equal to 0	This question must be answered	Il faut une réponse à cette question.	Il faut une réponse à cette question.	Il faut une réponse à cette question.
Q304b. How many girls have died?	Filles décédées	Wanawake walio fariki	Abakobwa bapfuye	[SI AUCUN ENFANT DECEDE, NOTER 0]<br? [SONDER]: Est-ce que ceci inclut tous vos enfants, y compris ceux qui ont vécu seulement pour une courte durée?	[KAMA HAKUNA MTOTO ALIYE FARIKI, ANDIKA 0]<br> [KUCHOCHEYA]: Je, hii ni pamoja na watoto wako wote, ata wale wali ishi kwa muda mfupi tu?	[NIBA NTAMWANA NUMWE WAPFUYE ANDIKA 0]<br> [SHISOZA] Ese iyi ishize mo abana bawe bose na abaramye igihe gito ?	[IF NO CHILDREN HAVE DIED, WRITE, WRITE 0]<br> [PROBE]: Does this include all children, including those who may have lived only a short time?	Verifiez le chiffre; plus que 10 semble beaucoup	Verifiez le chiffre; plus que 10 semble beaucoup	Verifiez le chiffre; plus que 10 semble beaucoup	Value must be greater of equal to 0	This question must be answered	Il faut une réponse à cette question.	Il faut une réponse à cette question.	Il faut une réponse à cette question.
Q306. Just to make sure that I have this right. You have had in TOTAL: ${Q305} births in your life. Is that correct?	Q306. Je voudrais être sûre d'avoir bien compris: vous avez eu au TOTAL ${Q305} naissances durant votre vie. Est-ce bien exact ?	Q306. Nataka niwe na uhakika kama ni me sikiya vizuri: ulishaka pata kwa JUMLA uzazi ${Q305} mumaisha yako. Je, ni yale kweli ?	Q306. Nshatse kureba niba numvise neza ; murirusange wabyay’imbyaro ${Q305} ingahe byukuri?					Vérifiez et corrigez Q301-304 comme il se doit.	Vérifiez et corrigez Q301-304 comme il se doit.	Vérifiez et corrigez Q301-304 comme il se doit.	[Probe and correct Q301-304 as necessary]	This question must be answered	Il faut une réponse à cette question.	Il faut une réponse à cette question.	Il faut une réponse à cette question.
Q307. In what month and year was your last birth?	Q307. En quel mois et quelle année était votre dernière naissance ?	Q307. Ni munamo mwezi gani na mwaka gani gani ulizala ya mwisho?	Q307. Mu kwezi kwakangahe no mumwaka gwakangahe wabyaye ubwanyuma ?					Vérifiez la date de naissance	Vérifiez la date de naissance	Vérifiez la date de naissance	Date must be between January 1980 and June 2017	This question must be answered	Il faut une réponse à cette question.	Il faut une réponse à cette question.	Il faut une réponse à cette question.
Q323. Have you ever had a pregnancy that miscarried, was aborted, or ended in a stillbirth?	Q323. Avez-vous eu une grossesse qui s'est terminée par un avortement ou un mort-né ?	Q323.Je, ulipataka mimba yenye ilimalizikaka na kutoka ao kuzaa mtoto wa kukufa ?	Q323. Waba warigeze kugir’inda ikavamo cyangwa ukaba warakubis’igihwereye ?									This question must be answered	Il faut une réponse à cette question.	Il faut une réponse à cette question.	Il faut une réponse à cette question.
Q324. How many pregnancies ended in a miscarriage, abortion or stillbirth?	Q324. Combien de grossesses se sont terminées par un avortement ou mort-né?	Q324. Mimba ngapi zilishaka toka ao kuzaa mtoto wa kukufa?	Q324. N’inda zinganiki zaba zaravuyemo cyangwa se zowakubise ibihwereye ?					Vérifiez le nombre de grossesses de ce genre	Vérifiez le nombre de grossesses de ce genre	Vérifiez le nombre de grossesses de ce genre	Please verify the number of terminations	This question must be answered	Il faut une réponse à cette question.	Il faut une réponse à cette question.	Il faut une réponse à cette question.
													Il faut une réponse à cette question.	Il faut une réponse à cette question.	Il faut une réponse à cette question.
Q317. Are you pregnant now?	Q317. Etes-vous actuellement enceinte?	Q317. Je, wewe una mimba kwa sasa ?	Q317. Ubu wabufite inda?									This question must be answered	Il faut une réponse à cette question.	Il faut une réponse à cette question.	Il faut une réponse à cette question.
Q318. How many months pregnant are you?	Q318. Depuis combien de mois êtes-vous enceinte ?	Q318. Umekuwa na mimba tangu mwezi ngapi ?	Q318. Hahise amez’angahe ufitinda ?	[ENREGISTREZ LE NOMBRE DE MOIS RÉVOLUS]	[ANDIKA IDADI YA MIEZI INAYO KAMILIKA]	[ANDIKA UMUBARE WAMEZI YARENZEHO]	[RECORD THE NUMBER OF COMPLETED MONTHS]	Le nombre de mois de grossesse ne peut pas dépasser 9.	Le nombre de mois de grossesse ne peut pas dépasser 9.	Le nombre de mois de grossesse ne peut pas dépasser 9.	Number of months should be greater than or equal to 0 and less than or equal to 9	This question must be answered	Il faut une réponse à cette question.	Il faut une réponse à cette question.	Il faut une réponse à cette question.
Last birth DOB 2017 or later
Q312. Now, I’d like to ask you some questions about your pregnancy that ended in <span style="color:blue">${Q307_date}</span> <br> At the time you became pregnant with your last child, did you want to become pregnant at that time?	Maintenant, je voudrais vous poser des questions sur votre grossesse qui s’est terminée en <span style="color:blue">${Q307_date}</span> <br>. Quand vous êtes tombée enceinte avec cette grossesse, vouliez-vous être enceinte à ce moment-là ?	Q312. Sasa nataka wauliza ma swali kuhusu mimba enyewe ulizalaka <span style="color:blue">${Q307_date}</span> <br>. Wakati ulibeba mimba ya mtoto wa mwisho, ulikuwaka na taka kubeba mimba wakati huo ?	Q312. Noneho nshaka kukubaza kunda wabyaye <span style="color:blue">${Q307_date}</span> <br>. Igihe wasamye iy’ inda, warukeneye ichogihe gusama?									This question must be answered	Il faut une réponse à cette question.	Il faut une réponse à cette question.	Il faut une réponse à cette question.
Q313. Did you want to wait to have a baby later on, or did you not want any (more) children?	Q313. Est-ce que vous vouliez avoir un enfant plus tard, ou est-ce que vous ne vouliez pas (plus) d'enfant ?	Q313. Je, ulikuwaka na taka uwe na mtoto baadaye, ao haukukuwa na taka (tena) mtoto ?	Q313. Wunvaga ukeneye kubyara undimwana mubihe birimbere, changwa ntamwana warukeneye tena ?									This question must be answered	Il faut une réponse à cette question.	Il faut une réponse à cette question.	Il faut une réponse à cette question.
Q314a. How much longer did you want to wait to become pregnant?	Q314a. Combien de temps de plus vouliez-vous attendre à tomber enceinte?	Q314a. Ulikuwaka na taka kucunga hadi muda gani mbele ubebe ingine mimba?	Q314a. Warugomba kurindira igihe kinganiki kugirango utware inda?									This question must be answered	Il faut une réponse à cette question.	Il faut une réponse à cette question.	Il faut une réponse à cette question.
Q314b. Enter number of Years:	Inscrivez le nombre d'années	Miaka	Umwaka	[Si le nombre d’années est plus que 10 ans] : Est-ce que vous voulez encore avoir des enfants ? [Revenez a Q313 pour le changer si nécessaire.]	[Si le nombre d’années est plus que 10 ans] : Est-ce que vous voulez encore avoir des enfants ? [Revenez a Q313 pour le changer si nécessaire.]	[Si le nombre d’années est plus que 10 ans] : Est-ce que vous voulez encore avoir des enfants ? [Revenez a Q313 pour le changer si nécessaire.]	If number of years is greater than 10, 'Please ask her if she wants to have any more children and change Q313 if needed.	Le no. d’années doit être plus que 0.	Le no. d’années doit être plus que 0.	Le no. d’années doit être plus que 0.	Years can only be between 1 and 10	This question must be answered	Il faut une réponse à cette question.	Il faut une réponse à cette question.	Il faut une réponse à cette question.
Q314b. Enter number of Months	Inscrivez le nombre de mois	Miezi	Ukwezi					Si plus que 36 mois, écrivez le temps en années.	Si plus que 36 mois, écrivez le temps en années.	Si plus que 36 mois, écrivez le temps en années.	Months can only be between 1 and 36	This question must be answered	Il faut une réponse à cette question.	Il faut une réponse à cette question.	Il faut une réponse à cette question.
													Il faut une réponse à cette question.	Il faut une réponse à cette question.	Il faut une réponse à cette question.
Q315a. Were you using a family planning method when you became pregnant?	Q315a. Etiez-vous en train d’utiliser une méthode de planification familiale lorsque vous étiez tombé enceinte ?	Q315a. Je, ulikuwaka na tumiya mtindo za kupanga uzazi bora wakati ulibebaka mimba ?	Q315a. Ese warurigukoresha ugwego go kuboneza urubyaro igihe wasamy’i nda ?									This question must be answered	Il faut une réponse à cette question.	Il faut une réponse à cette question.	Il faut une réponse à cette question.
Q315b. Which method were you using?	Quelle méthode utilisiez-vous?	Ni mtindo gani ulikuwaka ukitumiya ?	N’uruhe rwego ukoreshaga?									This question must be answered	Il faut une réponse à cette question.	Il faut une réponse à cette question.	Il faut une réponse à cette question.
Please tell me other method	Autre (préciser)	Ingine (itajwe)	Ibindi (bivuge)									This question must be answered	Il faut une réponse à cette question.	Il faut une réponse à cette question.	Il faut une réponse à cette question.
Now I’d like to ask you some questions about your current pregnancy.	Maintenant, je voudrais vous poser des questions sur votre grossesse actuelle.	Sasa nataka kuku uliza ku husu mimba unayo.	Noneho nshaka kukubaza kuriy’inda
Q319. When you became pregnant, did you want to become pregnant at that time?	Q319. Quand vous êtes tombée enceinte, vouliez-vous être enceinte à ce moment-là ?	Q319. Wakati ulibeba mimba ya mtoto wa mwisho, ulikuwaka na taka kubeba mimba wakati huo ?	Q319. Nigiheki warufite inda,ese warushaka gusama inda icogihe ?									This question must be answered	Il faut une réponse à cette question.	Il faut une réponse à cette question.	Il faut une réponse à cette question.
Q320. Did you want to have a baby later on or or did you not want to have any (more) children?	Q320. Est-ce que vous vouliez avoir un enfant plus tard, ou est-ce que vous ne vouliez pas (plus) d'enfant ?	Q320. Je, ulikuwaka na taka uwe na mtoto baadaye, ao haukukuwa na taka (tena) mtoto ?	Q320. Ese warukeneye umwana igihe kirekire gihise, cyangwa se ntamwana warukeneye ?									This question must be answered	Il faut une réponse à cette question.	Il faut une réponse à cette question.	Il faut une réponse à cette question.
													Il faut une réponse à cette question.	Il faut une réponse à cette question.	Il faut une réponse à cette question.
Checks if the person is currently married Q201=1													Il faut une réponse à cette question.	Il faut une réponse à cette question.	Il faut une réponse à cette question.
Q321a. How much longer did you want to wait to become pregnant?	Q321a. Combien de temps de plus vouliez-vous attendre à tomber enceinte?	Q321a. Ulikuwaka na taka kucunga hadi muda gani mbele ubebe ingine mimba?	Q321a. Warukeneye igihe kinganiki kindi ngusame inda ?									This question must be answered	Il faut une réponse à cette question.	Il faut une réponse à cette question.	Il faut une réponse à cette question.
Q321b. Enter number of Years:	Inscrivez le nombre d'années	Miaka	Umwaka					Le no. d’années doit être plus que 0.	Le no. d’années doit être plus que 0.	Le no. d’années doit être plus que 0.		This question must be answered	Il faut une réponse à cette question.	Il faut une réponse à cette question.	Il faut une réponse à cette question.
Q321b. Enter number of Months:	Inscrivez le nombre de mois	Miezi	Ukwezi					Si plus que 36 mois, écrivez le temps en années.	Si plus que 36 mois, écrivez le temps en années.	Si plus que 36 mois, écrivez le temps en années.		This question must be answered	Il faut une réponse à cette question.	Il faut une réponse à cette question.	Il faut une réponse à cette question.
													Il faut une réponse à cette question.	Il faut une réponse à cette question.	Il faut une réponse à cette question.
Q322a. Were you using a family planning method when you became pregnant?	Q322a. Etiez-vous en train d’utiliser une méthode de planification familiale lorsque vous étiez tombé enceinte ?	Q322a. Je, ulikuwaka na tumiya mtindo za kupanga uzazi bora wakati ulibebaka mimba ?	Q322a. Ese wakoreshaga ugwego go kuboneza urubyaro igihe wasamye inda ?									This question must be answered	Il faut une réponse à cette question.	Il faut une réponse à cette question.	Il faut une réponse à cette question.
Q322b. Which method were you using?	Quelle méthode utilisiez-vous?	Ni mtindo gani ulikuwaka ukitumiya ?	N’uruhe rwego ukoreshaga?									This question must be answered	Il faut une réponse à cette question.	Il faut une réponse à cette question.	Il faut une réponse à cette question.
Please tell me other method	Autre (préciser)	Ingine (itajwe)	Ibindi (bivuge)									This question must be answered	Il faut une réponse à cette question.	Il faut une réponse à cette question.	Il faut une réponse à cette question.
													Il faut une réponse à cette question.	Il faut une réponse à cette question.	Il faut une réponse à cette question.
Q331. Now I would like to ask you questions about your sexual history to better understand certain important aspects of life. How old were you when you had sexual intercourse for the very first time?	Q331. Je voudrais maintenant vous poser des questions sur votre activité sexuelle pour mieux comprendre certains aspects importants de la vie. Quel âge aviez-vous lorsque vous avez eu, pour la première fois, des rapports sexuels?	Q331. Nataka sasa ku kuswali kuhusu maisha yako yakitendo cha ndoa ili nipate kuelewa maswali muhimu za maisha. Ulikuwaka na umri gani wakati ulifanya kitendo cha ndoa mara ya kwanza?	Q331. Nshatse kukubaza ibibazo byerekeranye nimibonano mpuzabitsina kugirango nsobanukigwe ningingo zimwe na zimwe zingenzi z’ubuzima. Warufitimyak’ingahe mugihe wakoze imibonano mpuzabitsina ubwambere ?	[N'a jamais eu de rapports sexuels 0]	[Siya fanyaka kitendo cha ndoa 0]	[Ntabwo yariyakora imibonano mpuza bitsina 0]	[Never had sexual intercourse enter 0]					This question must be answered	Il faut une réponse à cette question.	Il faut une réponse à cette question.	Il faut une réponse à cette question.
Verify the age at first sex; <br><br> This age is very low or a little high	Vérifiez l’âge au premier rapport sexuel; <br><br> Cet âge est très bas ou un peu haut.	Vérifiez l’âge au premier rapport sexuel; <br><br> Cet âge est très bas ou un peu haut.	Vérifiez l’âge au premier rapport sexuel; <br><br> Cet âge est très bas ou un peu haut.
Verify: the age at first sex is higher than the age at first marriage (Q206)	Vérifiez – l’âge au premier rapport sexuel est plus haut que l’âge au mariage (Q206).	Vérifiez – l’âge au premier rapport sexuel est plus haut que l’âge au mariage (Q206).	Vérifiez – l’âge au premier rapport sexuel est plus haut que l’âge au mariage (Q206).
This woman has at least 1 pregnancy, so she must have had sex. <br> Please swipe back and correct	Elle a au moins une grossesse, donc elle a déjà eu des rapports sexuels (la réponse à Q331 ne peut pas être 0). <br> Revenez et reposez la question.	Elle a au moins une grossesse, donc elle a déjà eu des rapports sexuels (la réponse à Q331 ne peut pas être 0). <br> Revenez et reposez la question.	Elle a au moins une grossesse, donc elle a déjà eu des rapports sexuels (la réponse à Q331 ne peut pas être 0). <br> Revenez et reposez la question.
Q332a. I would like to ask you about your recent sexual activity.When was the last time you had sexual intercourse?	Q332. Je voudrais maintenant vous poser des questions sur votre activité sexuelle récente. Quand avez-vous eu des rapports sexuels pour la dernière fois ?	Q332. Nina taka niku swali sasa kuhusu namna unaishi kitendo cha ndoa ya hivi karibuni. Wakati gani ulifanyaka kitendo ya ndoa mara ya mwisho?	Q332. Nshatse kukubaza ibibazo byerekeranye nimibonano mpuzabitsina byahano vuba. Imibonano mpuza bitsina yanyuma wayikoze gihe ki ?									This question must be answered	Il faut une réponse à cette question.	Il faut une réponse à cette question.	Il faut une réponse à cette question.
Q332b. Enter number of Days:	Il y a combien de jour(s)	Kuna kuwa siku	Hahise minsi	[Inscrivez 0 si elle dit aujourd'hui]	[Inscrivez 0 si elle dit aujourd'hui]	[Inscrivez 0 si elle dit aujourd'hui]		Si le nombre de jours est plus que 14, inscrivez en semaines (revenez à Q332 et choisissez Semaines).	Si le nombre de jours est plus que 14, inscrivez en semaines (revenez à Q332 et choisissez Semaines).	Si le nombre de jours est plus que 14, inscrivez en semaines (revenez à Q332 et choisissez Semaines).	If the number of days is more than 14, enter weeks	This question must be answered	Il faut une réponse à cette question.	Il faut une réponse à cette question.	Il faut une réponse à cette question.
Q332b. Enter number of Weeks:	Il y a combien de semaine(s)	Kuna kuwa juma	Hahise ibyumweru	[0 n'est pas une option]	[0 n'est pas une option]	[0 n'est pas une option]		Si le nombre de semaines est plus que 12, inscrivez en mois (revenez à Q332 et choisissez mois).	Si le nombre de semaines est plus que 12, inscrivez en mois (revenez à Q332 et choisissez mois).	Si le nombre de semaines est plus que 12, inscrivez en mois (revenez à Q332 et choisissez mois).	If the number of weeks is more than 12, enter months	This question must be answered	Il faut une réponse à cette question.	Il faut une réponse à cette question.	Il faut une réponse à cette question.
Q332b. Enter number of Months:	Il y a combien de mois	Kuna kuwa mwezi	Hahise amezi	[0 n'est pas une option]	[0 n'est pas une option]	[0 n'est pas une option]		Si le nombre de mois est plus que 36, inscrivez en années (revenez à Q332 et choisissez Années).	Si le nombre de mois est plus que 36, inscrivez en années (revenez à Q332 et choisissez Années).	Si le nombre de mois est plus que 36, inscrivez en années (revenez à Q332 et choisissez Années).	If the number of months is more than 36, enter years	This question must be answered	Il faut une réponse à cette question.	Il faut une réponse à cette question.	Il faut une réponse à cette question.
Q332b. Enter number of Years:	Il y a combien d'années	Kuna kuwa mwaka	Hahise imyaka	[0 n'est pas une option]	[0 n'est pas une option]	[0 n'est pas une option]		Le nombre d’années depuis son dernier rapport sexuel est plus que 25 ? Vérifiez.	Le nombre d’années depuis son dernier rapport sexuel est plus que 25 ? Vérifiez.	Le nombre d’années depuis son dernier rapport sexuel est plus que 25 ? Vérifiez.	The number of years is more than 25? Please verify.	This question must be answered	Il faut une réponse à cette question.	Il faut une réponse à cette question.	Il faut une réponse à cette question.
Section 4: Family Planning	Section 4: Planification familiale	Section 4: Planification familiale	Section 4: Planification familiale
Q400. Are there ways that a woman or couple can avoid or delay pregnancy?	Q400. Y a-t-il des moyens qu’une femme ou couple puissent utiliser pour éviter ou retarder une grossesse?	Q400. Je, kuna namna zenye mwanamke ao wanandowa wanaweza tumiya kwakuepuka kubeba mimba mbiyo?	Q400. Har’uburyo/ugwego g’umugore cyanga se abashakanye bakoresha kugira ngo badasama cyangwa kugira ngo batinde gusama ?									This question must be answered	Il faut une réponse à cette question.	Il faut une réponse à cette question.	Il faut une réponse à cette question.
Q401. Which ways or methods have you heard about?	Q401. Quelles moyens ou méthodes avez-vous entendu parler?	Q401. Ni aina gani ao mtindo gani ulishaka sikiya?	Q401. Nubuhe buryo cyangwa ugwego wunvishe bavuga?	[NE LISEZ PAS LES MÉTHODES] <br> [SONDER]: Y a-t-il autre chose à ajouter?	[APANA SOMA MTINDO] <br> [KAZANISHA MAULIZO]: Je, kuna kitu kingine cha kuongeza	[NE LISEZ PAS LES MÉTHODES] <br> [SHISHOZA] Harikindi kintu wakongera ho?	[DO NOT READ METHODS] <br> [PROBE]: Anything else?					This question must be answered	Il faut une réponse à cette question.	Il faut une réponse à cette question.	Il faut une réponse à cette question.
Q402a. Have you ever heard of "Daily oral contraceptive Pills"?	Q402a. Avez-vous déjà entendu parler de la pilule contraceptive orale quotidienne	Q402a. Ulishaka sikiya banasema kuhusu binini?	Q402a. Wigeze wunva bavuga ku Ibinini byokunywa burigihe?									This question must be answered	Il faut une réponse à cette question.	Il faut une réponse à cette question.	Il faut une réponse à cette question.
Q403a. Have you ever used "Daily oral contraceptive Pills"?	Q403a. Avez-vous déjà utilisé la pilule contraceptive orale quotidienne?	Q403a. Ulishaka tumikisha binini?	Q403a. Wigeze gukoresha Ibinini byokunywa burigihe ?									This question must be answered	Il faut une réponse à cette question.	Il faut une réponse à cette question.	Il faut une réponse à cette question.
Q404a. In your opinion, what is the main problem, if any, with using "Daily oral contraceptive Pills"?	Q404a. Selon vous, quel est le principal problème, s’il y en a, dans l’utilisation de la pilule contraceptive orale quotidienne ?	Q404a. Kwa maonyi yako, ni shida gani ya muhimu, kama ipo, yenye kupatikana katika matumizi binini?	Q404a. Kubwawe ubona ikibazo nyamukuru niba gihari, mugukoresha i Ibinini byokunywa burigihe ?	[NE LISEZ PAS LES REPONSES]	[NE LISEZ PAS LES REPONSES]	[NE LISEZ PAS LES REPONSES]	[DO NOT READ OUT LOUD]					This question must be answered	Il faut une réponse à cette question.	Il faut une réponse à cette question.	Il faut une réponse à cette question.
Please tell me other main problem:	Autre (à préciser)	Ingine (itajwe)	Ibindi (bivuge)									This question must be answered	Il faut une réponse à cette question.	Il faut une réponse à cette question.	Il faut une réponse à cette question.
Q402b. Have you ever heard of "IUD"?	Q402b. Avez-vous déjà entendu parler de DIU?	Q402b. Ulishaka sikiya banasema kuhusu mtindo ya uzi (DIU?	Q402b. Wigeze wunva bavuga ku Urwego rwo gushira mu nd’ibyara (DIU)?									This question must be answered	Il faut une réponse à cette question.	Il faut une réponse à cette question.	Il faut une réponse à cette question.
Q403b. Have you ever used "IUD"?	Q403b. Avez-vous déjà utilisé le DIU?	Q403b. Ulishaka tumikisha mtindo ya uzi (DIU)?	Q403b. Wigeze gukoresha Urwego rwo gushira mu nd’ibyara (DIU)?									This question must be answered	Il faut une réponse à cette question.	Il faut une réponse à cette question.	Il faut une réponse à cette question.
Q404b. In your opinion, what is the main problem, if any, with using "IUD"?	Q404b. Selon vous, quel est le principal problème, s’il y en a, dans l’utilisation de DIU?	Q404b. Kwa maonyi yako, ni shida gani ya muhimu, kama ipo, yenye kupatikana katika matumizi mtindo ya uzi (DIU)?	Q404b. Kubwawe ubona ikibazo nyamukuru niba gihari, mugukoresha i Urwego rwo gushira mu nd’ibyara (DIU)?	[NE LISEZ PAS LES REPONSES]	[NE LISEZ PAS LES REPONSES]	[NE LISEZ PAS LES REPONSES]	[DO NOT READ OUT LOUD]					This question must be answered	Il faut une réponse à cette question.	Il faut une réponse à cette question.	Il faut une réponse à cette question.
Please tell me other main problem:	Autre (à préciser)	Ingine (itajwe)	Ibindi (bivuge)									This question must be answered	Il faut une réponse à cette question.	Il faut une réponse à cette question.	Il faut une réponse à cette question.
Q402c. Have you ever heard of "Implants (Implanon, Jadelle)"?	Q402c. Avez-vous déjà entendu parler de l'Implant?	Q402c. Ulishaka sikiya banasema kuhusu Depo yak u mukono (Ya miaka 3) / Implant?	Q402c. Wigeze wunva bavuga ku Urwego rwo kukaboko (implant)?									This question must be answered	Il faut une réponse à cette question.	Il faut une réponse à cette question.	Il faut une réponse à cette question.
Q403c. Have you ever used "Implants (Implanon, Jadelle)"?	Q403c. Avez-vous déjà utilisé l'Implant?	Q403c. Ulishaka tumikisha Depo yak u mukono (Ya miaka 3) / Implant?	Q403c. Wigeze gukoresha Urwego rwo kukaboko (implant)?									This question must be answered	Il faut une réponse à cette question.	Il faut une réponse à cette question.	Il faut une réponse à cette question.
Q404c. In your opinion, what is the main problem, if any, with using "Implants (Implanon, Jadelle)"?	Q404c. Selon vous, quel est le principal problème, s’il y en a, dans l’utilisation de l'Implant?	Q404c. Kwa maonyi yako, ni shida gani ya muhimu, kama ipo, yenye kupatikana katika matumizi Depo yak u mukono (Ya miaka 3) / Implant?	Q404c. Kubwawe ubona ikibazo nyamukuru niba gihari, mugukoresha i Urwego rwo kukaboko (implant)?	[NE LISEZ PAS LES REPONSES]	[NE LISEZ PAS LES REPONSES]	[NE LISEZ PAS LES REPONSES]	[DO NOT READ OUT LOUD]					This question must be answered	Il faut une réponse à cette question.	Il faut une réponse à cette question.	Il faut une réponse à cette question.
Please tell me other main problem:	Autre (à préciser)	Ingine (itajwe)	Ibindi (bivuge)									This question must be answered	Il faut une réponse à cette question.	Il faut une réponse à cette question.	Il faut une réponse à cette question.
Q402d. Have you ever heard of "Injectables (Depo-Provera)"?	Q402d. Avez-vous déjà entendu parler de l'Injectable?	Q402d. Ulishaka sikiya banasema kuhusu Shindano (ya miezi 3)?	Q402d. Wigeze wunva bavuga ku Urushinge rwa mezi atatu ?									This question must be answered	Il faut une réponse à cette question.	Il faut une réponse à cette question.	Il faut une réponse à cette question.
Q403d. Have you ever used "Injectables (Depo-Provera)"?	Q403d. Avez-vous déjà utilisé l'Injectable?	Q403d. Ulishaka tumikisha Shindano (Ya miezi 3)?	Q403d. Wigeze gukoresha Urushinge rwa mezi atatu ?									This question must be answered	Il faut une réponse à cette question.	Il faut une réponse à cette question.	Il faut une réponse à cette question.
Q404d. In your opinion, what is the main problem, if any, with using "Injectables (Depo-Provera)"?	Q404d. Selon vous, quel est le principal problème, s’il y en a, dans l’utilisation de l'Injectable?	Q404d. Kwa maonyi yako, ni shida gani ya muhimu, kama ipo, yenye kupatikana katika matumizi Shindano (Ya miezi 3)?	Q404d. Kubwawe ubona ikibazo nyamukuru niba gihari, mugukoresha i Urushinge rwa mezi atatu ?	[NE LISEZ PAS LES REPONSES]	[NE LISEZ PAS LES REPONSES]	[NE LISEZ PAS LES REPONSES]	[DO NOT READ OUT LOUD]					This question must be answered	Il faut une réponse à cette question.	Il faut une réponse à cette question.	Il faut une réponse à cette question.
Please tell me other main problem:	Autre (à préciser)	Ingine (itajwe)	Ibindi (bivuge)									This question must be answered	Il faut une réponse à cette question.	Il faut une réponse à cette question.	Il faut une réponse à cette question.
Q402e. Have you ever heard of "Male Condoms "?	Q402e. Avez-vous déjà entendu parler du Préservatif masculin?	Q402e. Ulishaka sikiya banasema kuhusu Kipira ya kiume?	Q402e. Wigeze wunva bavuga ku Agakingirizo ka bagabo?									This question must be answered	Il faut une réponse à cette question.	Il faut une réponse à cette question.	Il faut une réponse à cette question.
Q403e. Have you ever used "Male Condoms "?	Q403e. Avez-vous déjà utilisé du Préservatif masculin?	Q403e. Ulishaka tumikisha Kipira ya kiume?	Q403e. Wigeze gukoresha Agakingirizo ka bagabo?									This question must be answered	Il faut une réponse à cette question.	Il faut une réponse à cette question.	Il faut une réponse à cette question.
Q404e. In your opinion, what is the main problem, if any, with using "Male Condoms "?	Q404e. Selon vous, quel est le principal problème, s’il y en a, dans l’utilisation de Préservatif masculin?	Q404e. Kwa maonyi yako, ni shida gani ya muhimu, kama ipo, yenye kupatikana katika matumizi Kipira ya kiume?	Q404e. Kubwawe ubona ikibazo nyamukuru niba gihari, mugukoresha i Agakingirizo ka bagabo?	[NE LISEZ PAS LES REPONSES]	[NE LISEZ PAS LES REPONSES]	[NE LISEZ PAS LES REPONSES]	[DO NOT READ OUT LOUD]					This question must be answered	Il faut une réponse à cette question.	Il faut une réponse à cette question.	Il faut une réponse à cette question.
Please tell me other main problem:	Autre (à préciser)	Ingine (itajwe)	Ibindi (bivuge)									This question must be answered	Il faut une réponse à cette question.	Il faut une réponse à cette question.	Il faut une réponse à cette question.
Q402f. Have you ever heard of "Female Condoms"?	Q402f. Avez-vous déjà entendu parler du Préservatif féminin?	Q402f. Ulishaka sikiya banasema kuhusu Kipira ya kike?	Q402f. Wigeze wunva bavuga ku Agakingirizo ka bagore?									This question must be answered	Il faut une réponse à cette question.	Il faut une réponse à cette question.	Il faut une réponse à cette question.
Q403f. Have you ever used "Female Condoms"?	Q403f. Avez-vous déjà utilisé du Préservatif féminin?	Q403f. Ulishaka tumikisha Kipira ya kike?	Q403f. Wigeze gukoresha Agakingirizo ka bagore?									This question must be answered	Il faut une réponse à cette question.	Il faut une réponse à cette question.	Il faut une réponse à cette question.
Q404f. In your opinion, what is the main problem, if any, with using "Female Condoms"?	Q404f. Selon vous, quel est le principal problème, s’il y en a, dans l’utilisation de Préservatif féminin?	Q404f. Kwa maonyi yako, ni shida gani ya muhimu, kama ipo, yenye kupatikana katika matumizi Kipira ya kike?	Q404f. Kubwawe ubona ikibazo nyamukuru niba gihari, mugukoresha i Agakingirizo ka bagore?	[NE LISEZ PAS LES REPONSES]	[NE LISEZ PAS LES REPONSES]	[NE LISEZ PAS LES REPONSES]	[DO NOT READ OUT LOUD]					This question must be answered	Il faut une réponse à cette question.	Il faut une réponse à cette question.	Il faut une réponse à cette question.
Please tell me other main problem:	Autre (à préciser)	Ingine (itajwe)	Ibindi (bivuge)									This question must be answered
Q402g. Have you ever heard of "Emergency Hormonal Contraception (‘Morning After Pill’) "?	Q402g. Avez-vous déjà entendu parler de la Contraception d'urgence?	Q402g. Ulishaka sikiya banasema kuhusu Kidonge ya siku baadaye (pilule de lendemain)?	Q402g. Wigeze wunva bavuga ku Ikinini cyo gukingira byihuse (pilule de lendemain)?									This question must be answered	Il faut une réponse à cette question.	Il faut une réponse à cette question.	Il faut une réponse à cette question.
Q403g. Have you ever used "Emergency Hormonal Contraception (‘Morning After Pill’) "?	Q403g. Avez-vous déjà utilisé de la Contraception d'urgence?	Q403g. Ulishaka tumikisha Kidonge ya siku baadaye (pilule de lendemain)?	Q403g. Wigeze gukoresha Ibinini cyo gukingira byihuse (pilule de lendemain) ?									This question must be answered	Il faut une réponse à cette question.	Il faut une réponse à cette question.	Il faut une réponse à cette question.
Q404g. In your opinion, what is the main problem, if any, with using "Emergency Hormonal Contraception (‘Morning After Pill’) "?	Q404g. Selon vous, quel est le principal problème, s’il y en a, dans l’utilisation de la Contraception d'urgence?	Q404g. Kwa maonyi yako, ni shida gani ya muhimu, kama ipo, yenye kupatikana katika matumizi Kidonge ya siku baadaye (pilule de lendemain)?	Q404g. Kubwawe ubona ikibazo nyamukuru niba gihari, mugukoresha i Ibinini cyo gukingira byihuse (pilule de lendemain)?	[NE LISEZ PAS LES REPONSES]	[NE LISEZ PAS LES REPONSES]	[NE LISEZ PAS LES REPONSES]	[DO NOT READ OUT LOUD]					This question must be answered	Il faut une réponse à cette question.	Il faut une réponse à cette question.	Il faut une réponse à cette question.
Please tell me other main problem:	Autre (à préciser)	Ingine (itajwe)	Ibindi (bivuge)									This question must be answered	Il faut une réponse à cette question.	Il faut une réponse à cette question.	Il faut une réponse à cette question.
Q402h. Have you ever heard of "Tubal Ligation "?	Q402h. Avez-vous déjà entendu parler de la Ligature des trompes?	Q402h. Ulishaka sikiya banasema kuhusu Mwanamuke kufungwa uzazi ?	Q402h. Wigeze wunva bavuga ku Gufunga urubyaro ku bagore?									This question must be answered	Il faut une réponse à cette question.	Il faut une réponse à cette question.	Il faut une réponse à cette question.
													Il faut une réponse à cette question.	Il faut une réponse à cette question.	Il faut une réponse à cette question.
Q403h. Have you ever used "Tubal Ligation "?	Q403h. Avez-vous déjà utilisé de la Ligature des trompes?	Q403h. Ulishaka tumikisha mtindo wa mwanamuke kufungwa uzazi ?	Q403h. Wigeze gukoresha urwego gwo Gufunga urubyaro burundu ku bagore?									This question must be answered	Il faut une réponse à cette question.	Il faut une réponse à cette question.	Il faut une réponse à cette question.
Q404h. In your opinion, what is the main problem, if any, with using "Tubal Ligation "?	Q404h. Selon vous, quel est le principal problème, s’il y en a, dans l’utilisation de la Ligature des trompes?	Q404h. Kwa maonyi yako, ni shida gani ya muhimu, kama ipo, yenye kupatikana katika matumizi Mwanamuke kufungwa uzazi ?	Q404h. Kubwawe ubona ikibazo nyamukuru niba gihari, mugukoresha i Gufunga urubyaro ku bagore?	[NE LISEZ PAS LES REPONSES]	[NE LISEZ PAS LES REPONSES]	[NE LISEZ PAS LES REPONSES]	[DO NOT READ OUT LOUD]					This question must be answered	Il faut une réponse à cette question.	Il faut une réponse à cette question.	Il faut une réponse à cette question.
Please tell me other main problem:	Autre (à préciser)	Ingine (itajwe)	Ibindi (bivuge)									This question must be answered	Il faut une réponse à cette question.	Il faut une réponse à cette question.	Il faut une réponse à cette question.
Q402i. Have you ever heard of "Vasectomy (Male Sterilization)"?	Q402i. Avez-vous déjà entendu parler de la Vasectomie?	Q402i. Ulishaka sikiya banasema kuhusu Mwanaume kufungwa uzazi ?	Q402i. Wigeze wunva bavuga ku Gufunga burundu ku mugabo ?									This question must be answered	Il faut une réponse à cette question.	Il faut une réponse à cette question.	Il faut une réponse à cette question.
Q403i. Has your husband had a "Vasectomy (Male Sterilization)"?	Q403i. Votre mari, a-t-il eu une Vasectomie?	Q403i. Mwanaume yako alishaka tumikisha kufungwa uzazi (vasectomie) ?	Q403i. Umugabo wawe y'ahagarits'ibyara Gufunga burundu ku mugabo ?									This question must be answered	Il faut une réponse à cette question.	Il faut une réponse à cette question.	Il faut une réponse à cette question.
Q404i. In your opinion, what is the main problem, if any, with using "Vasectomy (Male Sterilization)"?	Q404i. Selon vous, quel est le principal problème, s’il y en a, dans l’utilisation de la Vasectomie?	Q404i. Kwa maonyi yako, ni shida gani ya muhimu, kama ipo, yenye kupatikana katika matumizi Mwanaume kufungwa uzazi ?	Q404i. Kubwawe ubona ikibazo nyamukuru niba gihari, mugukoresha i Gufunga burundu ku mugabo ?	[NE LISEZ PAS LES REPONSES]	[NE LISEZ PAS LES REPONSES]	[NE LISEZ PAS LES REPONSES]	[DO NOT READ OUT LOUD]					This question must be answered	Il faut une réponse à cette question.	Il faut une réponse à cette question.	Il faut une réponse à cette question.
Please tell me other main problem:	Autre (à préciser)	Ingine (itajwe)	Ibindi (bivuge)									This question must be answered	Il faut une réponse à cette question.	Il faut une réponse à cette question.	Il faut une réponse à cette question.
Q405. Where did you hear about family planning for the first time?	Q405. Où avez-vous entendu parler de la planification familiale pour la première fois ?	Q405. Ni wapi ulisikiyaka bakiongeya kuhusu mpango wa uzazi bora mara ya kwanza ?	Q405. Nihe wunvise bavuga iboneza rubyaro ubwambere?	[SONDER]: Y a-t-il autre chose?	[KAZANISHA MAULIZO]: Je, kuna kitu ingine?	[SHISHOZA] : Harikindi kintu?	[PROBE]: Is there anything else?					This question must be answered	Il faut une réponse à cette question.	Il faut une réponse à cette question.	Il faut une réponse à cette question.
Please tell how else you heard about family planning:	Autre (préciser)	Ingine (itajwe)	Ibindi (bivuge)									This question must be answered	Il faut une réponse à cette question.	Il faut une réponse à cette question.	Il faut une réponse à cette question.
Please enter 0 for all months in the calendar since she has never had sex	Inscrivez 0 pour tous les mois du calendrier comme elle n’a jamais fait des rapports sexuels.	Inscrivez 0 pour tous les mois du calendrier comme elle n’a jamais fait des rapports sexuels.	Inscrivez 0 pour tous les mois du calendrier comme elle n’a jamais fait des rapports sexuels.
Q406. Have you ever talked to your husband or partner about family planning?	Q406. Avez-vous jamais discuté de la planification familiale avec votre (mari/partenaire)?	Q406. Ulisha zungumuza na (mume/mpenzi) wako kuhusu mpango wa uzazi bora ?	Q406. Ntabwo wigeze kuvuga kubyerekeye imboneza rubyaro hamwe (n’umugabo wawe / incuti) yawe?									This question must be answered	Il faut une réponse à cette question.	Il faut une réponse à cette question.	Il faut une réponse à cette question.
Q408. Would you like to have (more) children (than you have now)?	Q408. Souhaitez-vous avoir des (d’autres) enfants (que vous avez maintenant)?	Q408. Unaitaji kupata watoto (wengine zaidi ya wale unao sasa)?	Q408. Wifuza kugira abandi bana kurenza abufit’ubu?									This question must be answered	Il faut une réponse à cette question.	Il faut une réponse à cette question.	Il faut une réponse à cette question.
Q409. When would you like to have a (your next) baby?	Q409. Quand souhaitez-vous avoir un (autre) enfant?	Q409. Ni wakati gani unaitaji upate (mwingine) mtoto?	Q409. Ryari wifuza kubyara undi mwana ?									This question must be answered	Il faut une réponse à cette question.	Il faut une réponse à cette question.	Il faut une réponse à cette question.
Enter number of Years:	Inscrivez le nombre d’années	Kisha miaka	Hanyuma y’umwaka					[Si plus que 10 ans] : Est-ce que vous voulez encore avoir des enfants ? <br> [Revenez a Q408 pour le changer si nécessaire.]	[Si plus que 10 ans] : Ungali napenda wengine watoto? <br> [Revenez a Q408 pour le changer si nécessaire.]	[Si plus que 10 ans] : Ese ushaka abandi bana ? <br> [Revenez a Q408 pour le changer si nécessaire.]	If years are more than 10, Please ask her if she wants to have any more children and change Q408 if needed.	This question must be answered	Il faut une réponse à cette question.	Il faut une réponse à cette question.	Il faut une réponse à cette question.
Enter number of Months:	Inscrivez le nombre de mois	Kisha miezi	Hanyuma ukwezi					Si plus que 36 mois, écrivez le temps en années.	Si plus que 36 mois, écrivez le temps en années.	Si plus que 36 mois, écrivez le temps en années.	Months can only be between 1 and 24	This question must be answered	Il faut une réponse à cette question.	Il faut une réponse à cette question.	Il faut une réponse à cette question.
Specify other:	Autre (préciser)	Ingine (itajwe)	Ibindi (bivuge)									This question must be answered	Il faut une réponse à cette question.	Il faut une réponse à cette question.	Il faut une réponse à cette question.
Q410. Are you or your partner currently doing something or using a method to delay or prevent a pregnancy?	Q410. Est-ce que vous, ou votre (mari/partenaire), utilisez actuellement une méthode pour retarder ou éviter une grossesse ?	Q410. Je, wewe, ama (mume/mpenzi) wako, anatumiyaka mtindo kwaku chelewesha ama kwa kuepuka mimba kwa sasa?	Q410. Ese wowe cyangwa (umugabo wawe / incuti) yawe ubu akoresh’ugwego kugirango adaterinda/cangwa kuyirinda ?									This question must be answered	Il faut une réponse à cette question.	Il faut une réponse à cette question.	Il faut une réponse à cette question.
Q411. What is the primary reason that you are currently using family planning?	Q411. Quelle est la raison principale pour laquelle vous utilisez actuellement la planification familiale ?	Q411. Ni sababu kuu gani zinazo fanya utumiye mpango wa uzazi bora kwa sasa?	Q411. Niyihe mpanvu yimbitse ituma ubungubu muboneza urubyaro ?									This question must be answered	Il faut une réponse à cette question.	Il faut une réponse à cette question.	Il faut une réponse à cette question.
Please tell me other reason:	Autre (préciser)	Ingine (itajwe)	Ibind (bivuge)									This question must be answered	Il faut une réponse à cette question.	Il faut une réponse à cette question.	Il faut une réponse à cette question.
Check and correct Q408 if she doesn't want any more children	Vérifiez et puis corriger Q408 si elle ne veut plus d’enfants.	Vérifiez et puis corriger Q408 si elle ne veut plus d’enfants.	Vérifiez et puis corriger Q408 si elle ne veut plus d’enfants.
Q412a. What method are you using now?	Q412a. Quelle méthode utilisez-vous actuellement?	Q412a. Ni mtindo gani ambayo unatumiya sasa ?	Q412a. Nuruhe rwego ukoresha ubungubu ?	[NB: L’abstinence n’est pas une méthode PF. Si elle répond l’abstinence comme méthode ici, revenez à Q410 et notez Non]	[NB: L’abstinence n’est pas une méthode PF. Si elle répond l’abstinence comme méthode ici, revenez à Q410 et notez Non]	[NB: L’abstinence n’est pas une méthode PF. Si elle répond l’abstinence comme méthode ici, revenez à Q410 et notez Non]	[Abstinence is not a family planning method. If she responds abstinence as a method, return to Q410 and circle no. Skip to Q420.]					This question must be answered	Il faut une réponse à cette question.	Il faut une réponse à cette question.	Il faut une réponse à cette question.
Q413. Since what month and year have you been using " ${Q412_current_method_label2} " without stopping? <br> PROBE: For how long have you been using " ${Q412_current_method_label2} " now without stopping? <br> [IF STERILIZATION]: In what month and year was the sterilization performed?	Q413. Depuis quel mois et quelle année utilisez-vous " ${Q412_current_method_label2} " sans interruption ?	Q413. Ni tangu mwezi na mwaka gani umetumiya " ${Q412_current_method_label2} " bila kuacha?	Q413. Kuva mukuhe kwezi no muwuhe mwaka ${Q412_current_method_label2} utaruretse?					Regardez le calendrier – elle a dit qu’elle a accouché après cette date. Veuillez le corriger.	Regardez le calendrier – elle a dit qu’elle a accouché après cette date. Veuillez le corriger.	Regardez le calendrier – elle a dit qu’elle a accouché après cette date. Veuillez le corriger.	Look at the calendar – she said she gave birth after this date. Please correct.	This question must be answered	Il faut une réponse à cette question.	Il faut une réponse à cette question.	Il faut une réponse à cette question.
Q414. Is your husband/partner aware that you are using a family planning method?	Q414. Est-ce que votre (mari/partenaire) est au courant que vous utilisez une méthode de planification familiale?	Q414. Je, (mume/mpenzi) wako ana juwa kama una tumiya mtindo ya kupanga uzazi bora?	Q414. Ese (umugabo wawe /incuti) yawe aziyuko ukoreshaga ugwego go kuboneza urubyaro ?									This question must be answered	Il faut une réponse à cette question.	Il faut une réponse à cette question.	Il faut une réponse à cette question.
Q415. According to you, does your husband/partner approve of your family planning use?	Q415. Selon vous, est-ce que votre (mari/partenaire) approuve (approuverait) votre utilisation de la planification familiale?	Q415. Kwa mafikirii yako, je, (mume/mpenzi) wako ana kubali (angekubali) matumizi yako ya kupanga uzazi bora?	Q415. Wowe ukubibona ubona (umugabo wawe /incuti) yawe yemera kuboneza urubyaro ?									This question must be answered	Il faut une réponse à cette question.	Il faut une réponse à cette question.	Il faut une réponse à cette question.
She just told you in Q414 that her husband is aware of her FP use; swipe backwards and re-ask Q415.	Elle vient de vous dire en Q414 que son mari est au courant de son utilisation de la PF ; revenez et reposez Q415	Elle vient de vous dire en Q414 que son mari est au courant de son utilisation de la PF ; revenez et reposez Q415	Elle vient de vous dire en Q414 que son mari est au courant de son utilisation de la PF ; revenez et reposez Q415
Q416. Would you say that using contraception is mainly your decision, mainly your (husband's/partner's) decision, or did you both decide together?	Q416. Est-ce que l’utilisation de la planification familiale est principalement votre décision, celle de votre (mari/partenaire), ou une décision conjointe entre vous et votre (mari/partenaire)?	Q416. Je, matumizi ya kupanga uzazi bora ni ma amzi yako mwenyewe binafsi, ya (mume/mpenzi) wako, ao ma amzi ya pamoja kati yako na (mume/mpenzi) wako ?	Q416. Ese gukoresha iboneza rubyaro n’umugambi gwawe gwibanze, (ugumugabo wawe/incuti), cangwa umwanzuro rusange gwawe (numugabo/incuti) yawe ?									This question must be answered	Il faut une réponse à cette question.	Il faut une réponse à cette question.	Il faut une réponse à cette question.
Please tell me other persons:	Autre (préciser)	Ingine (itajwe)	Ibindi (bivuge)									This question must be answered	Il faut une réponse à cette question.	Il faut une réponse à cette question.	Il faut une réponse à cette question.
FP Current Method	Méthode actuelle	Méthode actuelle	Méthode actuelle
Q421.You are using " ${Q412_current_method_label2} " now. Where did you get the method when you STARTED using it ${Q413_date}?	Q421. Où avez-vous obtenu cette méthode quand vous avez commencé à l’utiliser en ${Q413_date}?	Q421. Wapi ulipataka mtindo hiyo wakati ulianza kuitumiya munamo ${Q413_date} ?	Q421. Nihe wabonye uru gwego igihe watangiye kuyikoresha mu ${Q413_date}?									This question must be answered	Il faut une réponse à cette question.	Il faut une réponse à cette question.	Il faut une réponse à cette question.
Which Health centre:	CS de	Kituo cha afya	Ibitaro/ikigo ndera buzima									This question must be answered	Il faut une réponse à cette question.	Il faut une réponse à cette question.	Il faut une réponse à cette question.
Please specify other Health Centre:	Autre (préciser)	Ingine (itajwe)	Ibindi (bivuge)									This question must be answered	Il faut une réponse à cette question.	Il faut une réponse à cette question.	Il faut une réponse à cette question.
Which Hospital:	Hôpital de	Hospitali	Hopitari ya									This question must be answered	Il faut une réponse à cette question.	Il faut une réponse à cette question.	Il faut une réponse à cette question.
Please specify other Hospital:	Autre (préciser)	Ingine (itajwe)	Ibindi (bivuge)									This question must be answered	Il faut une réponse à cette question.	Il faut une réponse à cette question.	Il faut une réponse à cette question.
Tell me other place:	Autre (préciser)	Ingine (itajwe)	Ibindi (bivuge)									This question must be answered	Il faut une réponse à cette question.	Il faut une réponse à cette question.	Il faut une réponse à cette question.
Q422. Was the ${Q412_current_method_label2} your personal preference?	Q422. Est-ce que la ${Q412_current_method_label2} a été la méthode que vous avez personnellement préférée?	Q422. Je, "${Q412_current_method_label2}" ilionekanaka kuwa mtindo yenye ulifurahiyaka mwenyewe ?	Q422. Ese ${Q412_current_method_label2} n’ugwego gowowe ku bwawe wishimiye?									This question must be answered	Il faut une réponse à cette question.	Il faut une réponse à cette question.	Il faut une réponse à cette question.
Q423. Why did you not get your preferred method?	Q423. Pourquoi n’avez-vous pas reçu votre méthode préférée?	Q423. Kwa nini haukupewaka mtindo yako yenye unafurahiya?	Q423. Kuberiki utabonyugwego ukunze/wishimiye?									This question must be answered	Il faut une réponse à cette question.	Il faut une réponse à cette question.	Il faut une réponse à cette question.
Please tell me other prefered method:	Autre (préciser)	Ingine (itajwe)	Ibindi (bivuge)									This question must be answered	Il faut une réponse à cette question.	Il faut une réponse à cette question.	Il faut une réponse à cette question.
Q424. When you obtained " ${Q412_current_method_label2} ", were you told about other methods of family planning that you could use?	Q424. Quand vous avez commencé ${Q412_current_method_label2}, a-t-on vous parlé des autres méthodes de la planification familiale que vous pourriez utiliser?	Q424. Wakati ulianzaka ${Q412_current_method_label2}, uliambiwaka kuhusu mtindo zingine za kupanga uzazi bora?	Q424. Igihe watangiye ${Q412_current_method_label2}, bagusobanuriye kuzindi nzego zo kuboneza urubyaro warugomba gukoresha ?									This question must be answered	Il faut une réponse à cette question.	Il faut une réponse à cette question.	Il faut une réponse à cette question.
Q425. At that time, were you told about the side effects you may have with the method?	Q425. A ce moment-là, vous a-t-on parlé d'effets secondaires que vous pourriez avoir en utilisant cette méthode ?	Q425. Wakati ule, je, uliambiliwaka kuhusu alama zisizokuwa zakawaida zenye ungeweza pata unapotumiya mtindo ile?	Q425. Icogihe bagusobanuriye ingaruka wahura nazo mugihe ukoresheje izo nzego?									This question must be answered	Il faut une réponse à cette question.	Il faut une réponse à cette question.	Il faut une réponse à cette question.
Q426. Did the provider tell you what to do if you have any side effects?	Q426. Vous a-t-on dit ce qu'il fallait faire si vous aviez ces effets secondaires ?	Q426. Je, uliambiliwaka ginsi ya kufanya kama una ona alama izo zisizokuwa zakawaida?	Q426. Bakubyiye iby’ugomba gukora mugihe ubonye izongaruka ?									This question must be answered	Il faut une réponse à cette question.	Il faut une réponse à cette question.	Il faut une réponse à cette question.
Q427. Did the provider answer all your questions?	Q427. Est-ce que le prestataire a répondu à toutes vos questions ?	Q427. Je, muganga alijibiyaka ma swali zako zote ?	Q427. Ese umukozi yasubije ibibazo byawe byose ?									This question must be answered	Il faut une réponse à cette question.	Il faut une réponse à cette question.	Il faut une réponse à cette question.
Q428. Have you ever had any problems with your " ${Q412_current_method_label2} "?	Q428. Avez-vous jamais eu des problèmes avec votre ${Q412_current_method_label2}?	Q428. Je, ulishaka pata shida kuhusu ${Q412_current_method_label2}?	Q428. Ntangaruka wariwagira ${Q412_current_method_label2}?									This question must be answered	Il faut une réponse à cette question.	Il faut une réponse à cette question.	Il faut une réponse à cette question.
Q429. What problems have you had because of the method?	Q429. Quels problèmes avez-vous eu à cause de la méthode ?	Q429. Ni shida gani ulipataka yenye ili sababishwa na mtindo ?	Q429. Ningorane/ikibazo ki wabonye biturukanye n’ugwego?	[SONDER]: Y a-t-il eu autre chose?	[KAZANISHA MAULIZO]: Je, kulikuwaka kitu kingine?	[SHISHOZA] : Harikindi kintu wa bonye?	[PROBE]: Is there anything else?					This question must be answered	Il faut une réponse à cette question.	Il faut une réponse à cette question.	Il faut une réponse à cette question.
Please tell me other problem:	Autre (préciser)	Ingine (itajwe)	Ibindi (bivuge)									This question must be answered	Il faut une réponse à cette question.	Il faut une réponse à cette question.	Il faut une réponse à cette question.
Q430. When you had these problems, did you go somewhere for help? Where did you go?	Q430. Quand vous avez eu ces problèmes, avez-vous recherché de l’aide ? Où êtes-vous allés ?	Q430. Wakati ulipata shida hizo, ulitafutaka msaada ?	Q430. Igihe wagiz’ingaruka/ibibazo washatse uwokugufasha ? Werekeje he?									This question must be answered	Il faut une réponse à cette question.	Il faut une réponse à cette question.	Il faut une réponse à cette question.
Which Health centre:	CS de	Kituo cha afya	Kubitaro/ikigo ndera buzima									This question must be answered	Il faut une réponse à cette question.	Il faut une réponse à cette question.	Il faut une réponse à cette question.
Please specify other Health Centre:	Oui, Autre (préciser)	Ndiyo, ingine (itajwe)	Ingo, ibind (bivuge)									This question must be answered	Il faut une réponse à cette question.	Il faut une réponse à cette question.	Il faut une réponse à cette question.
Which Hospital:	Hôpital de	Hospitali ya	Ku hopitari/ivuriro rikuru									This question must be answered	Il faut une réponse à cette question.	Il faut une réponse à cette question.	Il faut une réponse à cette question.
Please specify other Hospital:	Oui, Autre (préciser)	Ndiyo, ingine (itajwe)	Ingo, ibind (bivuge)									This question must be answered	Il faut une réponse à cette question.	Il faut une réponse à cette question.	Il faut une réponse à cette question.
Please tell me other place:	Oui, Autre (préciser)	Ndiyo, ingine (itajwe)	Ingo, ibind (bivuge)									This question must be answered	Il faut une réponse à cette question.	Il faut une réponse à cette question.	Il faut une réponse à cette question.
Q431. Would you say the problem was resolved to your satisfaction?	Q431. Diriez-vous que le problème a été résolu à votre satisfaction ?	Q431. Unaweza sema kama shida ili tatuliwaka hadi uka tosheka?	Q431. Wavuga yuko ikibazo cawe cakemiwe nkuko ubyfuza?									This question must be answered	Il faut une réponse à cette question.	Il faut une réponse à cette question.	Il faut une réponse à cette question.
Q432. Do you think you will continue using " ${Q412_current_method_label2} "?	Q432. Envisagez-vous de continuer à utiliser cette" ${Q412_current_method_label2} "?	Q432. Je, unaniya yakuendelea kutumiya mtindo ile " ${Q412_current_method_label2} "?	Q432.Wunva wakomeza gukoresha " ${Q412_current_method_label2} "?									This question must be answered	Il faut une réponse à cette question.	Il faut une réponse à cette question.	Il faut une réponse à cette question.
Q433. How long do you plan to continue using this method?	Q433. Pendant combien de temps prévoyez-vous de continuer à utiliser cette méthode ?	Q433. Unatarajiya kuendelea kutumikisha mtindo huo hadi muda gani?	Q433. Utegany’igihe kinganiki co gukomeza gukoresha ururwego ?									This question must be answered	Il faut une réponse à cette question.	Il faut une réponse à cette question.	Il faut une réponse à cette question.
Months:	MOIS	MYEZI	AMIEZI								Number should be between 1 and 24	This question must be answered	Il faut une réponse à cette question.	Il faut une réponse à cette question.	Il faut une réponse à cette question.
Years:	ANNEES	MYAKA	UMWAKA								Number should be between 1 and 25	This question must be answered	Il faut une réponse à cette question.	Il faut une réponse à cette question.	Il faut une réponse à cette question.
Q434. Overall, how satisfied are you with the family planning method you are now using…	Q434. Dans l’ensemble, à quel point êtes-vous satisfaite de la méthode de planification familiale que vous utilisez actuellement ?	Q434. Kwa ujumla namna gani una tosheka na mtindo ya kupanga uzazi bora?	Q434. Murirusange, nikuyihe ngingo wanyuzwe ku bwokuboneza urubyaro?	[LISEZ LES REPONSES, MONTREZ CARTE]	[LISEZ LES REPONSES, MONTREZ CARTE]	[LISEZ LES REPONSES, MONTREZ CARTE]	[READ RESPONSE CATEGORIES, SHOW CARD]					This question must be answered	Il faut une réponse à cette question.	Il faut une réponse à cette question.	Il faut une réponse à cette question.
Q435. Thinking about your family planning use, would you say that family planning has helped you and your family?	Q435. En réfléchissant à votre utilisation de la planification familiale, diriez-vous que la planification familiale vous a aidé et votre famille ?	Q435. Ukifikiri kuhusu matumizi yako ya kupanga uzazi bora, je, una weza sema kama kupanga uzazi bora ime kusaidiya wewe na jamaa yako?	Q435. Utekereje kumikoreshereze yawe yokuboneza urubyaro, wavuga ko kuboneza urubyaro bya gufashije weho n’umuryango rwawe ?									This question must be answered	Il faut une réponse à cette question.	Il faut une réponse à cette question.	Il faut une réponse à cette question.
Q436. How has it helped you and your family?	Q436. Comment vous a-t-elle aidé, vous et votre famille?	Q436. Namna gani ime kusaidiya, wewe na jamaa yako?	Q436. Rwagufashij’ute wowe n’umuryango rwawe ?	[SONDER]: Y a-t-il autre chose?	[KAZANISHA MAULIZO]: Je, kulikuwaka kitu kingine?	[SHISHOZA] : Harikindi kintu ya bonye?	[PROBE]: Is there anything else?					This question must be answered	Il faut une réponse à cette question.	Il faut une réponse à cette question.	Il faut une réponse à cette question.
Please tell me how else it has helped your family:	Autre (préciser)	Ingine (itajwe)	a. Ibindi (bivuge)									This question must be answered	Il faut une réponse à cette question.	Il faut une réponse à cette question.	Il faut une réponse à cette question.
Q437. What are the main reasons that you are not currently using a method to delay or prevent becoming pregnant?	Q437. Quelles sont les raisons pour lesquelles vous n’utilisez pas de méthode actuellement pour retarder ou éviter de devenir enceinte?	Q437. Ni sababu gani zinazo fanya usitumiye mtindo za kisasa kwa kuchelewesha ao kuepuka kubeba mimba?	Q437. Nizihe mpanvu nyakuri zituma udakoresha inzego zokuboneza urubyaro muminsi irimbere?	[SONDER]: Y a-t-il une autre raison? <br> [SI ENCEINTE ACTUELLEMENT] : Y a-t-il une autre raison ?	[KAZANISHA MASWALI]: Kuna sababu ingine? <br> [SI ENCEINTE ACTUELLEMENT] : Kuna sababu ingine ?	[SHISHOZA] : Harizind’impanvu? <br> [NIBAYASAMA UBUNGUBU] : Harizind’impanvu?	[PROBE]: Is there another reason?<br> [IF CURRENTLY PREGNANT]: Is there another reason?					This question must be answered	Il faut une réponse à cette question.	Il faut une réponse à cette question.	Il faut une réponse à cette question.
Please tell me other main reason:	Autre (préciser)	Ingine (itajwe)	Ibindi (bivuge)									This question must be answered	Il faut une réponse à cette question.	Il faut une réponse à cette question.	Il faut une réponse à cette question.
She has never had sex so can't be post-partum or breastfeeding, please go back and change accordingly	Elle n’a jamais eu des rapports sexuels, donc elle ne peut pas être post-partum ou allaitante. Revenez et corriger	Elle n’a jamais eu des rapports sexuels, donc elle ne peut pas être post-partum ou allaitante. Revenez et corriger	Elle n’a jamais eu des rapports sexuels, donc elle ne peut pas être post-partum ou allaitante. Revenez et corriger
she is under 40 years and can't be in menopause, please go back and change accordingly	Elle a moins de 40 ans et ne peut pas avoir eu la ménopause. Revenez et corriger.	Elle a moins de 40 ans et ne peut pas avoir eu la ménopause. Revenez et corriger.	Elle a moins de 40 ans et ne peut pas avoir eu la ménopause. Revenez et corriger.
Q438. In the last 12 months, have you visited a health facility for care for yourself or your children?	Q438. Au cours des 12 derniers mois, êtes-vous allée dans une structure sanitaire pour recevoir des soins pour vous-même ou votre enfant ?	Q438. Munamo myezi 12 iliyo pita, uliendaka kwenye kituo cha afya kwa kupewa matibabu kwa ajili yako mwenyewe ao mtoto wako?	Q438. Nyuma ya mezi 12 ahise waba waragiye mubitaro gufata imiti wowe wenyine cyangwa umwana wawe ?									This question must be answered	Il faut une réponse à cette question.	Il faut une réponse à cette question.	Il faut une réponse à cette question.
Q439. Did a provider at the health facility talk to you about family planning methods?	Q439. Est-ce qu'un prestataire de la structure sanitaire vous a parlé des méthodes de planification familiale ?	Q439. Je, muganga moja kwenye kituo cha afya alikuelezeyaka kuhusu mtindo zaku panga uzazi bora?	Q439. Ese umuganga wahasanze yagusobanuriye inzego zo kubonez’urubyaro ?									This question must be answered	Il faut une réponse à cette question.	Il faut une réponse à cette question.	Il faut une réponse à cette question.
Q440. Do you think you will use a method to delay or prevent getting pregnant in the next 12 months?	Q440. Pensez-vous que vous utiliserez une méthode pour retarder ou éviter de devenir enceinte dans les 12 prochains mois ?	Q440. Je, una waza kuwa utatumiya mtindo moja kwaku kuepuka kubeba mimba munamo myezi 12 ijayo?	Q440. Utekereza gukoresha ugwego gokuboneza urubyaro muraya mezi 12 arimbere ?									This question must be answered	Il faut une réponse à cette question.	Il faut une réponse à cette question.	Il faut une réponse à cette question.
Now I would like to ask you a few questions about your personal opinion. I would like to read you several phrases and ask you to tell me if you strongly disagree, if you disagree, if you agree or if you strongly agree with the phrase. I will ask you to respond to each phrase by pointing at one of these images	Maintenant je vais vous lire plusieurs phrases et vous demander de me dire si vous n’êtes pas du tout d’accord, si vous n’êtes pas d’accord, si vous êtes d’accord ou si vous êtes tout à fait d’accord avec la phrase. Je vais vous demander de répondre à chaque phrase en montrant du doigt une de ces images	Sasa nita kusomeya misemwa mingi na kukuomba uniambiye kama haukubali kabisa, kama haukubali, kama unakubali ao kama una kubali kabisa misemwa hiyo. Nakuomba utowe jibu kwa kila musemwa ukionyesha na kidole picha hizi	Noneho ngiye kugusomera imisemwa myinshi hanyumaurambwira niba ntabwo mbyemera ngato, ntabwo mbyemera, ndabyemera, ndabyemera cyane. Ndagusaba gusubiza kuburi musemwa ukoraho n’akaboko ay’amashusho.	[MONTREZ-LUI LA CARTE]	[MONTREZ-LUI LA CARTE]	[MONTREZ-LUI LA CARTE]	[SHOW HER THE CARD].
Q441. Using FP helps a couple take better care of their family.	Q441. L’utilisation de la PF aide un couple à mieux prendre en charge leur famille.	Q441. Matumizi ya kupanga uzazi bora ina saidiya wanandoa kushika kamili jukumu za jamaa yao.	Q441. Kuboneza urubyaro bifasha abashakanye kwita ku muryango wabo	Etes vous pas du tout d’accord, pas d’accord, d’accord, tout a fait d’accord?	Nataka kukuuliza kama haukubali kabisa, kama haukubali, kama unakubali ao kama una kubali kabisa misemwa hiyo?	Ngiye kukubaza niba ntabwo ubyemera ngato, ntabwo ubyemera, ubyemeye, ubyemeye cyane?	Do you strongly disagree, disagree, agree or strongly agree?					This question must be answered	Il faut une réponse à cette question.	Il faut une réponse à cette question.	Il faut une réponse à cette question.
Q442. A woman who uses FP may have trouble getting pregnant again.	Q442. Une femme qui utilise la PF pourrait avoir des problèmes à tomber encore enceinte.	Q442. Itawezekana mwanamuke anaye tumiya mpango wa uzazi bora akuwe na shida ya kubeba tena mimba.	Q442. Umugore ubonezaga urubyaro yagira ingaruka/ ingorane zogusama	Etes vous pas du tout d’accord, pas d’accord, d’accord, tout a fait d’accord?	Nataka kukuuliza kama haukubali kabisa, kama haukubali, kama unakubali ao kama una kubali kabisa misemwa hiyo?	Ngiye kukubaza niba ntabwo ubyemera ngato, ntabwo ubyemera, ubyemeye, ubyemeye cyane?	Do you strongly disagree, disagree, agree or strongly agree?					This question must be answered	Il faut une réponse à cette question.	Il faut une réponse à cette question.	Il faut une réponse à cette question.
Q443. Adolescent women need to know how to prevent pregnancies.	Q443. Les adolescentes ont besoin de savoir comment prévenir les grossesses.	Q443. Mabinti wanaitaji wa yuwe namna ya kujikinga kubeba mimba.	Q443. Abangavu bakeneye kumenya ukuntu bagomba kwirinda gutwara inda	Etes vous pas du tout d’accord, pas d’accord, d’accord, tout a fait d’accord?	Nataka kukuuliza kama haukubali kabisa, kama haukubali, kama unakubali ao kama una kubali kabisa misemwa hiyo?	Ngiye kukubaza niba ntabwo ubyemera ngato, ntabwo ubyemera, ubyemeye, ubyemeye cyane?	Do you strongly disagree, disagree, agree or strongly agree?					This question must be answered	Il faut une réponse à cette question.	Il faut une réponse à cette question.	Il faut une réponse à cette question.
Q444. Adolescent women should be allowed to obtain family planning if they want.	Q444. Les adolescentes devraient être autorisées à obtenir une méthode de planification familiale si elles le souhaitent.	Q444. Mabinti wange ruhusiwa wa pewe mtindo za kupanga uzazi bora kama wana itaji.	Q444. Abangavu baribagomba kwemeregwa guhabwa inzego zo kuboneza urubyaro niba babyifuje	Etes vous pas du tout d’accord, pas d’accord, d’accord, tout a fait d’accord?	Nataka kukuuliza kama haukubali kabisa, kama haukubali, kama unakubali ao kama una kubali kabisa misemwa hiyo?	Ngiye kukubaza niba ntabwo ubyemera ngato, ntabwo ubyemera, ubyemeye, ubyemeye cyane?	Do you strongly disagree, disagree, agree or strongly agree?					This question must be answered	Il faut une réponse à cette question.	Il faut une réponse à cette question.	Il faut une réponse à cette question.
[END]: This is the end of our questionnaire. Thank you very much for taking time to answer these questions. We appreciate your help.	C’est la fin de notre questionnaire. Merci beaucoup pour votre temps pris pour répondre à ces questions. Nous apprécions votre collaboration.	Ni mwisho wa maulizo zetu. Aksante sana kwa muda wako tume kamata kwa ku jibu maswali hizi. Tuna tumaini ushirika yako.	Aha niho turangirije ibibazo byachu. Murakoze cyane kumwanya mwafashe murigusubiza bino bibazo. Tunejejwe n’ubufasha bwanyu.

## Sheet: choices
list_name	name	label::English	cf	label::French	label::Swahili	label::Kinyarwanda
NGO	Care	Care		CARE	CARE	CARE
NGO	IRC	IRC		IRC	IRC	IRC
NGO	SC	Save the children		Save the Children	Save the Children	Save the Children
ZS	1	Lubero		Lubero	Lubero	Lubero
ZS	2	Kayna		Kayna	Kayna	Kayna
ZS	3	Kalehe		Kalehe	Kalehe	Kalehe
ZS	4	Kabare		Kabare	Kabare	Kabare
ZS	5	Masisi	SC	5 Masisi	Masisi	Masisi
ZS	6	Mweso	SC	6 Mweso	Mweso	Mweso
RELIG	0	No religion		Aucune religion	Hakuna dini	Nta dini afite
RELIG	1	Orthodox		Orthodoxe	Orthodoxe	Abaortodoksi
RELIG	2	Catholic		Catholique	Katolika	Umugaturika
RELIG	3	Protestant		Protestante	Protestanti	Umuprotestanti
RELIG	4	Evangelical/Revivalist church		Evangélique / Eglise de réveil	Kiinjili / Kanisa ya uwamusho	Umuvanjiristi
RELIG	5	Adventiste		Adventiste	Wasabato	Umudivandisite
RELIG	6	Muslim		Musulmane	Waislamu	Umu isilamu
RELIG	7	Jehovah’s Witness		Témoin de Jéhovah	Shahidi wa Jéhovah	Umuhamya wa Yehova
RELIG	8	Traditional		Traditionnelle	Kanisa la jadi/asili	Ryagihanga
RELIG	9	Other (Specify)		Autre	Ingine	Irindi
RELIG	99	No Response		Aucune réponse	Hakuna jibu	Ntagisubizo
YN	1	Yes		Oui	Ndiyo	Ingo
YN	0	No		Non	Apana	Oya
YN	9	No Response		Aucune réponse	Hakuna jibu	Ntagisubizo
school	1	Primary		Primaire	Msinji	Abanza
school	2	Secondary		Secondaire	Sekondari	Ayisumbuye
school	3	Higher		Supérieur	Ya yulu	Kaminuza
school	4	Informal		Informelle	Isiyo ramsi (informelle)	Isomero
JOB_F	1	Professional		Professionnel/salariée	Mtaalamu/mfanya kazi	Umukozi/uhembwa
JOB_F	2	Agriculture/farming		Cultivatrice	Mlimaji	Umuhinzi
JOB_F	3	Manual / casual labor		Journalier / manutentionnaire	Mubeba mizigo/Kazi za mikono/mutumishi wa ku lipiwa kwa siku	Umunyakabyizi/ukoresha amaboko
JOB_F	4	Business / petty trading		Affaires / petit commerce	Mfanya byashara/ ucuruzi ndogo	Gucurumbugutanya/umucuruzi
JOB_F	5	Military / police		Militaire / police	Jeshi / polisi	Umusirikare/Umupolisi
JOB_F	6	Student		Etudiante/Elève	Mwana funzi wa chuo kikuu/mwanafunzi	Umusominari/umunyeshuri
JOB_F	7	Unemployed		N’a pas d’emploi	Hana kazi	Ntakazi afite
JOB_F	8	Other (specify)		Autre	Ingine	Ibindi
JOB_F	88	Don’t Know		Ne sait pas	Sijuwe	Ntacazi
JOB_F	99	No Response		Aucune réponse	Hakuna jibu	Ntagisubizo
JOB_M	1	Professional		Professionnel/salarié	Mtaalamu/mfanya kazi	Umukozi/uhembwa
JOB_M	2	Agriculture/farming		Cultivateur	Mlimaji	Umuhinzi
JOB_M	3	Fisherman		Pécheur	Mvuvi	Umurobyi
JOB_M	4	Manual / casual labor		Journalier / manutentionnaire	Mubeba mizigo/Kazi za mikono/Mutumishi wa ku lipiwa kwa siku	Umunyakabyizi/ukoreshintoki
JOB_M	5	Business / petty trading		Affaires / petit commerce	Mfanya byashara / Ucuruzi ndogo	Gucurumbugutanya/umucuruzi
JOB_M	6	Military / police		Militaire / police	Jeshi / polisi	Umusirikare /umupolisi
JOB_M	7	Student		Etudiante/Elève	Mwana funzi wa chuo kikuu/Mwanafunzi	Umusominari/umunyeshuri
JOB_M	8	Unemployed		N’a pas d’emploi	Hana kazi	Ntakazi afite
JOB_M	9	Other (specify)		Autre	Ingine	Ibindi
JOB_M	88	Don’t Know		Ne sait pas	Hayuwe	Ntacya azi
JOB_M	99	No Response		Aucune réponse	Hakuna jibu	Ntagisubizo
ON	1	Yes		Oui	Ndiyo	Ingo
ON	0	No		Non	Apana	Oya
Q111	0	No		Non	Apana	Oya
Q111	1	Yes, because of armed conflict		Oui, à cause du conflit armée	Ndiyo, kwa sababu ya vita	Ingo,kubera intambara
Q111	2	Yes, because of natural disaster		Oui, à cause d’une catastrophe naturelle	Ndiyo, kwa sababu ya ajali ya asili	Ingo, kubera ibiza
Q111	9	No Response		Aucune réponse	Hakuna jibu	Ntagisubizo
YNREM	1	Yes		Oui	Ndiyo	Ingo
YNREM	0	No		Non	Apana	Oya
YNREM	8	I don’t remember		Ne se rappelle pas	Hakumbuke	Ntabwonibuka
YNREM	9	No response		Aucune réponse	Hakuna jibu	Ntagisubizo
PACQ516	A	No one/self		Personne/moi-meme	Hakuna mutu/mimi peke	Ntanumwe/njenjenyine
PACQ516	B	Family		Membre de la famille	Mwana memba wa jamaa	Umunyamuryango wanje
PACQ516	C	Friend		Amie	Rafiki	Inchuti
PACQ516	D	Pharmacist		Pharmacien	Mu uzisha dawa	Umukozi wom’ufarmasi
PACQ516	E	Health care provider		Prestataire de santé	Muganga wa afya	Umuganga
PACQ516	F	Traditional healer		Guérisseur traditionnel	Mganga wa asili	Umuganga wa gihanga
PACQ516	G	Other (specify)		Autre	Ingine	Ibindi
LIKERT	1	Strongly disagree		Pas de tout d’accord	Sikubali kabisa	Ntabwo mbyemera ngato
LIKERT	2	Disagree		Pas d’accord	Sikubali	Ntabwo mbyemera
LIKERT	3	Agree		D’accord	Nakubali	Ndabyemera
LIKERT	4	Strongly agree		Tout à fait d’accord	Nakubali kabisa	Ndabyemera cyane
LIKERT	9	NR		AR	Hakuna jibu	Ntagisubizo
Q203	1	Widowed		Veuve	Mjane	Umupfakazi
Q203	2	Divorced		Divorcée	Talaka (divorcée)	Umutane
Q203	3	Separated		Séparée	Mtengwa	Umutandukane
Q203	9	No answer		Aucune réponse	Hakuna jibu	Ntagisubizo
hc_list	1	Bihambwe		Bihambwe	Bihambwe	Bihambwe
hc_list	2	Buguri		Buguri	Buguri	Buguri
hc_list	3	Buhabo		Buhabo	Buhabo	Buhabo
hc_list	4	Bukama		Bukama	Bukama	Bukama
hc_list	5	Bukombo		Bukombo	Bukombo	Bukombo
hc_list	6	Burungu		Burungu	Burungu	Burungu
hc_list	7	Busumba		Busumba	Busumba	Busumba
hc_list	8	Bweru		Bweru	Bweru	Bweru
hc_list	9	JTN		JTN	JTN	JTN
hc_list	10	Kabalakasha		Kabalakasha	Kabalakasha	Kabalakasha
hc_list	11	Kalonge		Kalonge	Kalonge	Kalonge
hc_list	12	Kanyati		Kanyati	Kanyati	Kanyati
hc_list	13	Katuna		Katuna	Katuna	Katuna
hc_list	14	Kibabi		Kibabi	Kibabi	Kibabi
hc_list	15	Kibarizo		Kibarizo	Kibarizo	Kibarizo
hc_list	16	Kilolirwe		Kilolirwe	Kilolirwe	Kilolirwe
hc_list	17	Kinigi		Kinigi	Kinigi	Kinigi
hc_list	18	Kirumbu		Kirumbu	Kirumbu	Kirumbu
hc_list	19	Kitshanga CBCA		Kitshanga CBCA	Kitshanga CBCA	Kitshanga CBCA
hc_list	20	Kitsule		Kitsule	Kitsule	Kitsule
hc_list	21	Loachi		Loachi	Loachi	Loachi
hc_list	22	Masisi		Masisi	Masisi	Masisi
hc_list	23	Mbitsi		Mbitsi	Mbitsi	Mbitsi
hc_list	24	Mokoto		Mokoto	Mokoto	Mokoto
hc_list	25	Muheto		Muheto	Muheto	Muheto
hc_list	26	Muongozi		Muongozi	Muongozi	Muongozi
hc_list	27	Nyakariba		Nyakariba	Nyakariba	Nyakariba
hc_list	28	Nyamitaba		Nyamitaba	Nyamitaba	Nyamitaba
hc_list	29	Rugarama		Rugarama	Rugarama	Rugarama
hc_list	30	Saint Benoit		Saint Benoit	Saint Benoit	Saint Benoit
hc_list	31	Tambi		Tambi	Tambi	Tambi
hc_list	32	Yope		Yope	Yope	Yope
hc_list	33	Other		Autre	Ingine	Ibindi
hosp_list	1	Masisi		Masisi	Masisi	Masisi
hosp_list	2	Kitshanga		Kitshanga	Kitshanga	Kitshanga
hosp_list	3	Mweso		Mweso	Mweso	Mweso
hosp_list	4	Birambizo		Birambizo	Birambizo	Birambizo
hosp_list	5	Goma		Goma	Goma	Goma
hosp_list	6	HEAL Africa		HEAL Africa	HEAL Africa	HEAL Africa
hosp_list	7	Other		Autre	Ingine	Ibindi
Q204	1	Living with her		Vit avec elle	Anaishi na mi	Abana nanje
Q204	2	Staying elsewhere		Vit ailleurs	Anaishi mahali pengine	Aba ahandi
q309	1	Single		Simple	Moja	Abake
q309	2	Multiple		Multiple	Mapasa	Abenshi
q313	1	Later		Plus tard	Baadaye	Kure
q313	2	No more children/None		Plus/Aucun	Haukukuwa na taka (tena) mtoto	Ntawe narinshaka/ntanumwe
yn	1	Yes		Oui	Ndiyo	Ingo
yn	0	No		Non	Apana	Oya
method	0	No method		Aucune méthode	Hapana, Hakuna mtindo	Nta rwego na rumwe
method	1	Modern method (OCP,Pill, IUD, implant, injectable, condom, tubal ligation, vasectomy)		Méthode moderne (pilule, DIU, préservatif, implant, injectable, ligature des trompes, vasectomie)	Mtindo za sasa (binini ya kupanga uzazi, DIU, kipira, implant, shindano, kufunga uzazi)	Urwego rwikizungu (ibinini, urwego rwo gushira mu ndibyara, agakingirizo, urwo kukuboko, gufungaburundu ku mugore, gufunga burundu ku mugabo)
method	2	Traditional method (cycle beads, withdrawal, breastfeeding)		Méthode traditionnelle (collier, retrait, allaitement)	Mtindo za asili (bushanga, uondowaji/retrait, kunyonyesha)	Ugwego rwagihanga (urunigi, kudasesa intaga igihe cyo gutera akabariro
method	3	Other (specify)		Autre	Ingine	Ibindi
method	9	No Response		Aucune réponse	Hakuna jibu	Ntagisubizo
yndk	1	Yes		Oui	Ndiyo	Ingo
yndk	0	No		Non	Apana	Oya
yndk	8	Don't know		Ne sait pas	Sijuwe	Ntabyonzi
mo_yr	Months	Months		Mois	Mwezi	Amezi
mo_yr	Years	Years		Années	Mwaka	Imyaka
mo_yr	99	No Answer		Aucune réponse	Hakuna jibu	Ntagisubizo
wk_yr	Days	Days		Jours	Siku	Iminsi
wk_yr	Weeks	Weeks		Semaines	Juma	Ibyumweru
wk_yr	Months	Months		Mois	Mwezi	Amezi
wk_yr	Years	Years		Années	Mwaka	Imyaka
wk_yr	99	No Answer		Aucune réponse	Hakuna jibu	Ntagisubizo
mo_yr2	Months	Months	Months	Mois	Mwezi	Amezi
mo_yr2	Years	Years	Years	Années	Mwaka	Imyaka
mo_yr2	77	Until Marriage	77	Jusqu'au mariage	Hadi ndoa	Kugeza gushaka
mo_yr2	88	Don't know	88	Ne sait pas	Hayuwe	Ntacya azi
mo_yr2	99	No Answer	99	Aucune réponse	Hakuna jibu	Ntagisubizo
methods	A	Daily oral contraceptive Pills		Pilule contraceptive orale quotidienne	Binini vya kila siku vya ku zuwiya kubeba mimba	Ibinini byokunywa burigihe
methods	B	IUD		DIU	DIU, Mtindo ya uzi (stérilet)	Urwego rwo gushira mu nd’ibyara (DIU)
methods	C	Implants (Implanon, Jadelle)		Implant	Implants (Implanon, Jadelle) Depo yak u mukono; (ya miaka 3)	Urwego rwo kukaboko (implant)
methods	D	Injectables (Depo-Provera)		Injectable	Shindano (Depo-Provera) Depo ya kutobola; (Ya miezi 3)	Urushinge rwa mezi atatu (Depo-Provera)
methods	E	Male Condoms		Préservatifs masculins	Kondomu, Kipira ya kiume capote	Agakingirizo ka bagabo
methods	F	Female Condoms		Préservatifs féminins	Kondomu, Kipira ya kike capote	Agakingirizo ka bagore
methods	G	Emergency Hormonal Contraception (‘Morning After Pill’)		Contraception d'urgence	Kidonge ya siku baadaye ; 72 heures; Postinor	Ikinini cyo gukingira byihuse (pilule de lendemain)
methods	H	Tubal Ligation		Ligature des trompes	Mwanamuke kufungwa uzazi (Ligature des trompes) Kupa suliwa	Gufunga urubyaro ku bagore (Stérilisation féminine)
methods	I	Vasectomy (Male Sterilization)		Vasectomie	Mwanaume kufungwa uzazi (Vasectomie)	Gufunga burundu ku mugabo (vasectomie)
methods	J	Calendar method/ fixed days (Cycle beads)		Méthode du calendrier/ des jours fixes (collier de cycle)	Mtindo za kalendari Bushanga, Chapelé	Urwego rwo kubara (urunigi)
methods	K	Coitus Interruptus/Withdrawal		Coït interrompu / retrait	Kukata ao kumwanga pembeni /uondowaji (retrait)	Imibonano mpuza bitsina itarangiriza/ kudasesa intanga igihe cyo gutera akabariro
ynr	1	Yes	1	Oui	Ndiyo	Ingo
ynr	0	No	0	Non	Apana	Oya
ynr	9	No response	9	Aucune réponse	Hakuna jibu	Ntagisubizo
Q404	1	Method is unavailable / often out of stock		1 Méthode pas disponible / souvent en rupture	1 Mtindo hazipatikane/maranyingi kuisha	1 Ugwego ntiruboneka/zikunda kubura
Q404	2	Cannot afford / too expensive		2 N’a pas les moyens / coute cher	2 Hana pato / beyi mingi / beyi kali	2 Ntabwo yishoboye/zirahenze
Q404	3	Husband/partner does not like the method		3 Mari / Partenaire n’aime pas la méthode	3 Mume/mpenzi hapendi mtindo	3 Umugabo we/incuti ye ntakunda ugwego
Q404	4	Religious reasons		4 Interdictions religieuses	4 Imekatazwa na dini	4 Idini ryaramubujije
Q404	5	Method does not work		5 Méthode ne marche pas	5 Mtindo ai tumike	5 Urwego ntabwo ntabvo rumulenaga neza
Q404	6	Stops my period		6 Arrête mes règles	6 Ina ni funga kupata malali ya mwezi	6 Ruhagarikaga imihango yanje
Q404	7	Increases periods		7 Augmente règles	7 Inaongeza damu ninapopata malali ya mwezi	7 Rutuma imihango yanje yiyongera
Q404	8	Makes periods irregular		8 Rende règles irréguliers	8 Ina fanya kupopata malali ya mwezi isiyo kuwa ya kawaida	8 Ituma imihango yanje idakurikiza igihe cayo
Q404	9	Causes weight gain		9 Cause la prise de poids	9 Ina sababisha kuongeza kilo	9 Ituma umuntu agira ibiro byinshi
Q404	10	Fear of other side effects (probe for side effects		10 Crainte autres effets secondaires (sonder effets secondaires. Si règles ou poids, coder selon le cas ci-dessus)	10 Woga ya matokeyo mengine mabaya (Uliza matokeyo mengine mabaya. Kama nikupata malali ya mwezi ao kuongeza kilo, andika kufuatana na kesi ci-dessus)	10 Gutinya izindi ngaruka hanyuma (shishoza izindi ngaruka.niba imihango cangwa si ibiro, coder selon le cas ci-dessus)
Q404	11	Causes problems for future pregnancies / fertility		11 Cause des problèmes pour une future grossesse/fécondité	11 Ina sababisha matatizo kwa mimba ijayo/uwezo wa kuzaa	11 Izan’ibibazo kw’inda izakurikiraho/kuburumbuke
Q404	12	Difficult and/or inconvenient to use		12 Difficile et /ou inconvenable à utiliser	12 Ngumu na/ao haistahili kwa matumizi ; kusahau	12 Birakomeye/ntibyoroshe kurukoresha
Q404	13	I’ve heard that method is bad for me / Afraid it will harm me		13 J’ai entendu dire que la méthode est mauvaise pour moi / Peur qu’elle me fera du mal	13 Nilisikiyaka wakisema kama mtindo ni ya mubaya kwangu / nina hofu isini leteye matatizo	13 Nunvise/ngirubwoba kogwangirira nabi
Q404	14	No sexual pleasure / reduces sexual pleasure		14 Pas de plaisir sexuel ; réduit plaisir sexuel	14 Ilipunguza hamu ya kitendo chandoa	14 Ntabushake mumibonano mpuza bitsina ;rugabanya kunezegwa mumibonano mpuza bitsina
Q404	15	No problems		15 Pas de problèmes	15 Hakuna shida	15 Ntakibazo
Q404	16	Other (specify in table above)		16 Autre	16 Ingine	16 Ibindi
Q404	88	Don’t Know		88 Ne sait pas	88 Sijuwe	88 Ntaconzi
Q404	99	No Response		99 Aucune réponse	99 Hakuna jibu	99 Ntagisubizo
FPQ405	A	Health center		a. Centre de santé	a. Kituo cha afya	a. Kubitaro
FPQ405	B	CHW / Community health agents		b. ReCo / Agents de santé communautaire	b. ReCo / Wahuduma wa afya dani ya mugine	b. Abakangura mbaga
FPQ405	C	Radio		c. Radio	c. Radio	c. Radio
FPQ405	D	Brochures/Fliers		d. Affiches/dépliants	d. Picha/dépliants	d. Impapuro zimenyesha
FPQ405	E	Husband		e. Mari	e. Bwana/mumewangu	e. Umugabo wanje
FPQ405	F	Friend or family member		f. Amie or membre de la famille	f. Rafiki ao mwana memba wa jamaa	f. Inshuti cyangwa abanyamuryango
FPQ405	G	Community leader		g. Leader communautaire	g. Kiongozi wa mugine	g. Abayobozi bakarere
FPQ405	H	Church/mosque		h. L’église/mosquée	h. Kanisa/Muskiti	h. Urusengero/umusigiti
FPQ405	I	Other (specify)		i. Autre	i. Ingine	i. Ibindi
mn_yr	1	Years	1	Années	Mwaka	Imyaka
mn_yr	2	Months	2	Mois	Mwezi	Amezi
mn_yr	0	Now (soon)	0	Tout de suite (bientôt)	Haraka (mapema)	Ubungubu
mn_yr	66	When God wants it	66	Quand Dieu le veut	Wakati Mungu ata penda	Imana nibishaka
mn_yr	77	When I am married	77	Quand je serai mariée	Wakati nita olewa	Nimara gushaka
mn_yr	88	Other (specify)	88	Autre	Ingine	Ibindi
FPQ411	1	Birth spacing/I want to wait before coming pregnant		Pour espacer/Je veux attendre avant de devenir enceinte	Kwa kufuatisha vema/Na subiri hadi niwe mjamzito	Kugirango ngo mboneze urubyaro nzarindira mbere yo gusama inda
FPQ411	2	I do not want any more children		Je ne veux plus d’enfants	Si taki tena watoto	Ntabana ngikeneye
FPQ411	3	My husband or family insists		Mon mari insistait	Mume wangu alitiyaka mkazo	Umugabo wanje yabyitsitsagaho
FPQ411	4	I don’t have the money/Can’t afford		Je n’ai pas de moyens	Sina uwezo	Ntabushobozi narimfite
FPQ411	5	I am to sick/tired to have more children		Je suis malade/je suis fatiguée	Niko mgonjwa/Nime choka	Ndagwaye/ndarushe
FPQ411	6	I am studying/I’m in school		J’étudie/je suis a l’école	Niko na soma/Ningaliki shuleni	Ndiga/ndikushuri
FPQ411	7	I don’t know		Je ne sais pas	Sijuwe	Ntabyonzi
FPQ411	8	Other (specify)		Autre	Ingine	Ibindi
FPQ412a	A	Female sterilization / Tubal ligation		Stérilisation féminine/Ligature des trompes	Kufunga uzazi wa wanamke	Gufunga urubyaro kubagore
FPQ412a	B	Male sterilization / Vasectomy		Stérilisation masculine/Vasectomie	Kufunga uzazi wa wanaume	Gufunga burundu kubagabo
FPQ412a	C	IUD		DIU/stérilet	Mtindo ya uzi (DIU/stérilet)	Urwego rwo gushira mu nd’ibyara (DIU/sterilet)
FPQ412a	D	Implant		Implant	Implant (Depo ya mkono miaka 3)	Urwego rwo kukaboko (implant)
FPQ412a	E	Injectables		Injectable	Shindano (Depo miezi 3)	Urushinge rwa mezi atatu
FPQ412a	F	Pill / Oral contraceptive		Pilule / contraceptif oral	Binini ya kupanga uzazi	Ibinini byokunywa burigihe
FPQ412b	G	Male condom		Préservatif masculin	Kondomu ya kiume	Agakingirizo kabagabo
FPQ412b	H	Female condom		Préservatif féminin	Kondomu ya kike	Agakingirizo ka bagore
FPQ412b	I	Emergency contraception (Pill)		Contraceptif d’urgence (pilule)	Kidonge siku baadaye (72 heures, Postinor)	Ikinini cyo gukingira byihuse (Pilule de lendemain, Postinor)
FPQ412b	J	Breastfeeding		Méthode de l'allaitement maternel et de l'aménorrhée	Mtindo za kunyonyesha na amenorrhea	Urwego go konsa gusa nugo kuburimihango
FPQ412b	K	Calendar method / Rhythm method		Méthode du calendrier/collier du cycle	Mtindo za kalendari/bushanga	Ugwego rwo kubara
FPQ412b	L	Coitus interruptus (withdrawal)		Coït interrompu (retrait)	Uondowaji ao kumwanga inje	Imibonano mpuza bitsina itarangiriza/kudasesa intanga igihe cyo gutera akabariro
FPQ412b	M	Other (specify)		Autre	Ingine	Ibindi
YN414	1	Yes		Oui	Ndiyo	Ingo
YN414	0	No		Non	Apana	Oya
YN414	7	No partner/husband now		Pas de partenaire/mari actuellement	Hakuna mpenzi/mume sasa	Nta ncuti/ntamugabo ubu mpfite
YN415	1	Yes		Oui	Ndiyo	Ingo
YN415	0	No		Non	Apana	Oya
YN415	8	He doesn’t know I use one		Il ne sait pas que je l’utilise	Ayuwe kama naitumiya	Ntabwazi kondukoreshaga
FPQ416	1	Mainly respondent		Principalement l’enquêtée	Mwenyewe binafsi	Numugambi gwanje gusa
FPQ416	2	Mainly husband / partner		Principalement son mari/partenaire	Mume/mpenzi wake kutaka	Numugambi gumugabo wanje/incuti
FPQ416	3	Joint decision		Décision conjointe	Ma amzi ya pamoja	Numugambi rwacu twempi
FPQ416	4	Other (specify)		Autre	Ingine (itajwe)	Ibindi (bivuge)
FPQ416	9	No Response		Aucune réponse	Hakuna jibu	Ntagisubizo
FPQ421	1	Health Center		Centre de sante	Kituo cha afya	Ibitaro/ikigo ndera buzima
FPQ421	2	Hospital		Hôpital	Hospitali	Ibitaro/ikigo ndera buzima
FPQ421	3	Pharmacy		Pharmacie	Duka la dawa	Ifarimasi
FPQ421	4	Traditional healer		Guérisseur traditionnel	Mganga wa asili	Abaganga ba gihanga
FPQ421	5	Store/Market		Boutique / marché	Duka/Soko	Iduka/isoko
FPQ421	6	Friends/Family		Amis / Familiers	Rafiki /wa dungu	Inshuti/abanyamuryango
FPQ421	7	CHW / Reco		ReCo / Agent de santé communautaire	ReCo	Abakangura mbaga bubuzima
FPQ421	8	Other (specify)		Autre	Ingine	Ibindi
FPQ421	9	No Response		Aucune réponse	Hakuna jibu	Ntagisubizo
FPQ422	1	Yes		Oui	Ndiyo	Ingo
FPQ422	0	No		Non	Apana	Oya
FPQ422	2	No preferred method		Aucune méthode préférée	Hakuna mtindo ya kufurahiwa	Nta rwego nashimye
FPQ422	8	Don’t Know		Ne sait pas	Sijuwe	Ntaconzi
FPQ422	9	No Response		Aucune réponse	Hakuna jibu	Ntagisubizo
FPQ423	1	Method unavailable		Méthode pas disponible	Mtindo ha iko patikana	Ugorwego ntarwariruhari
FPQ423	2	Provider advised another method		Prestataire a conseillé autre méthode	Muganga ali shauri mtindo zingine	Umuganga yangiriy’inama yogukoresha urundi rwego
FPQ423	3	I was not eligible for this method		Je n’étais pas éligible pour cette méthode	Mimi sikukuwa na haki kwa mtindo hizo	Ntabwo narineneje ubuzira nenge rwo gukoresha ugo rwego
FPQ423	4	I didn’t want my husband to know I am using FP		Je ne voulais pas que mon mari sache que j’utilise	Sikutaka mume wangu ayuwe kama naitumiya	Ntabwo narinshaka kumugabo wanje abimenya
FPQ423	5	Other (specify)		Autre	Ingine	Ibindi
FPQ423	6	Don’t Know		Ne sait pas	Sijuwe	Ntaconzi
FPQ423	9	No Response		Aucune réponse	Hakuna jibu	Ntagisubizo
yndk2	1	Yes		Oui	Ndiyo	Ingo
yndk2	0	No		Non	Apana	Oya
yndk2	8	Don’t Know		Ne sait pas	Sijuwe	Ntabyonzi
yndk2	9	No Response		Aucune réponse	Hakuna jibu	Ntagisubizo
yndr	1	Yes		Oui	Ndiyo	Ingo
yndr	0	No		Non	Apana	Oya
yndr	8	Don’t remember		Ne se rappelle pas	Hakumbuke	Ntabwonibuka
FPQ427	0	No		Non	Apana	Oya
FPQ427	1	Yes, he responded to all my questions		Oui, il a répondu à toutes mes questions	Ndiyo, alijibiyaka ma swali zangu zote	Ingo,yasubije ibibazo byanje byose
FPQ427	2	Yes, he responded to some of my questions		Oui, il a répondu à certaines de mes questions	Ndiyo, alijibiyaka ma swali zangu zimoja	Ingo, yasubije bimwe byibibazo byanje
FPQ427	3	I didn’t have any questions		Je n’avais pas de questions	Sikukuwaka na swali	Ntabibazo narimpfite
FPQ427	8	Don’t know		Je ne sais pas	Si yuwe	Ntaconzi
FPQ427	9	No Response		Aucune réponse	Hakuna jibu	Ntagisubizo
FPQ429	A	Headaches		a. Maux de tête	a. Maumivu ya kichwa	a. Kugwar’umutwe
FPQ429	B	Weight gain		b. Prise de poids	b. Kuongeza kilo	b. Ibiro byinchi
FPQ429	C	Nausea		c. Nausée	c. Kichefuchefu	c. Iseseme
FPQ429	D	Vomiting		d. Vomissements	d. Kutapika	d. Kuruka
FPQ429	E	Period stopped		e. Arrêt des règles	e. Kukomesha kuona malali ya mwezi	e. Guhagarikimihango
FPQ429	F	Periods increased		f. Augmentation des règles	f. Kuongezeka kwa damu ya malali ya mwezi	f. Konger’imihango
FPQ429	G	Irregular Periods		g. Règles irrégulières	g.Kuona malali ya mwezi kuwakati isiyo kawaida	g. Imihango itubahirije igihe
FPQ429	H	Back or body pain		h. Maux de dos/du corps	h. Maumivu ya mgongo/mwili	h. Kuribw’umugongo/umubiri
FPQ429	I	Became pregnant while using it		i. Je suis tombée enceinte pendant l’utilisation	i. Nilibebaka mimba wakati wa matumizi	i. Nasamy’inda ndikurikoresha
FPQ429	J	No longer sexually active		j. Je n’ai plus de plaisir sexuel	j. Sina tena furaha ya kitendo cha ndoa	j. Ntabwo nshunvirari ryimibonano mpuza bitsina
FPQ429	K	Other (specify)		k. Autre	k. Ingine	k. Ibindi
FPQ430	0	No, I managed on my own		Non, je les ai gérés seule	Apana, nilizitatuwaka mwenyewe	Oya, nabirangije njenyine
FPQ430	1	Health Center		Centre de sante	Kituo cha afya	Kubitaro/ikigo ndera buzima
FPQ430	2	Hospital		Hôpital	Hospitali ya	Ku hopitari/ivuriro rikuru
FPQ430	3	Yes, other (specify)		Oui, autre	Ndiyo, ingine (itajwe)	Ingo, ibind (bivuge)
FPQ430	8	Don’t remember		Ne se rappelle pas	Hakumbuke	Ntabwonibuka
FPQ430	9	No response		Aucune réponse	Hakuna jibu	Ntagisubizo
FPQ433	1	Years		Années	Mwaka	Imyaka
FPQ433	2	Months		Mois	Mwezi	Amezi
FPQ433	77	Until Menopause/forever		Jusqu’à la ménopause/pour toujours	Hadi nisiwe naona tena malali ya mwezi/Milele	Kugeza gucura/igihecose
FPQ433	88	Don’t Know		Ne sait pas	Sijuwe	Ntaconzi
FPQ433	99	No Response		Aucune réponse	Hakuna jibu	Ntagisubizo
satisfaction	1	Very unsatisfied		Très insatisfaite	Si kutosheka hata kidogo	Ntabwo nanyuzwe nagato
satisfaction	2	Unsatisfied		Insatisfaite	Si kutosheka	Ntabwo nanyuzwe
satisfaction	3	Satisfied		Satisfaite	Na tosheka	Nanyuzwe
satisfaction	4	Very satisfied		Très satisfaite	Na tosheka sana	Naranyuzwe cyane
satisfaction	9	NR		Aucune réponse	Hakuna jibu	Ntagisubizo
FPQ436	A	Children are healthy, better off		a. Les enfants sont en bonne santé, mieux	a. Watoto wana afya bora	a. Abana bafite ubuzima bwiza,bameze neza
FPQ436	B	I am less tired/less weak/stronger/healthy		b. Je me sens moins fatiguée/moins faible/plus forte/en bonne santé	b. Najisikiya si choki/si muzaifu zaidi/nguvu nyingi/ nina afya njema	b. Nunva ntarushe/ntakururuka/nkomeye cyane/mfitubuzima bwiza
FPQ436	C	Economic benefits		c. Bénéfices économiques	c. Faida za kiuchumi	c. Gukungahara
FPQ436	D	Small families are better off		d. Les petites familles sont mieux	d. Jamaa ndogo ndizo bora	d. Umuryango umeze neza
FPQ436	E	I have more time for myself		e. J’ai plus de temps pour moi-même	e. Nina wakati nyingi kwa ajili yangu mwenyewe	e. Mfiti igihe cyo kwiyitaho
FPQ436	F	I have no worries about getting pregnant		f. Je ne m’inquiète pas à tomber enceinte	f. Si jiuzi na kubeba mimba	f. Ntacobimbwiye gutwar’inda
FPQ436	G	Other (specify)		g. Autre	g. Ingine	g. Ibindi
FPQ437	A	Wants to get pregnant		a. Désire tomber enceinte	a. Hamu yakuwa naujauzito	a. Nkeneye umwana ubungubu
FPQ437	B	Not married/husband absent		b. Non-mariée/mari absent	b. Haolewi/bwana hayupo	b. Ntamugabo mfite
FPQ437	C	Not having sex/infrequent sex		c. Pas de rapport sexuels / rares	c. Hakuna kitendo cha ndoa	c. Ntamibonano mpuza bitsina/rimwenarimwe
FPQ437	D	Unable (or having difficulty) to get pregnant		d. Incapable (ou ayant la difficulté) de devenir enceinte	d. Bila uwezo (ao anaugumu) yakubeba mimba	d. Ntabushobozi (nangwa afite ibibazo byo gutwar’inda)
FPQ437	E	Menopause / hysterectomy		e. Ménopause / hystérectomie	e.Kuto ona tena malali ya mwezi (menopause) / kutowa kizazi	e. Gucura/gukura m’ikizazi (menopause) / operation d'envlever l'uterus
FPQ437	F	Postpartum (4 weeks after birth)		f. Postpartum (4 semaines après la naissance)	f. Kisha kujifunguwa (juma 4 kisha kuzaa)	f. Nyuma yo kubyara (nyuma y’ibyumweru 4
FPQ437	G	Breastfeeding		g. Allaitement	g. Kunyonyesha	g. Konsa
FPQ437	X	Currently pregnant		x. Enceinte actuellement	x. Iko na mimba kwa sasa	x. Nfite inda ubungubu
FPQ437	H	Respondent opposed		h. La répondante s’oppose	h. Wakujibiya ana pinga	h. Ndabyanze
FPQ437	I	Husband opposed		i. Le mari s’oppose	i. Mume ana pinga	i. Umugabo wanje ntabishaka
FPQ437	J	Others opposed		j. Autres qui s’opposent	j. Ni wengine kupinga	j. Nabandi ntabwo babishaka
FPQ437	K	Religious prohibition		k. Interdiction religieuse	k. Inakatazwa na dini	k. Idini ryanje ntibibyemera
FPQ437	L	Heard that FP is bad for me		l. Entendu dire que la PF est mauvaise pour moi	l. Nilisikiyaka waki sema kama kupanga uzazi bora ni mubaya kwangu	l. Bambwiye ko kubonez’urubyaro kurinje aribibi
FPQ437	M	Knows no method		m. Ne connait aucune méthode	m. Sijuwe hata mtindo moja	m. Ntabwo nzi izo nzego zo kuboneza urubyaro
FPQ437	N	Knows no source		n. Ne connait aucune source	n. Sijuwe mahali hata moja ina tokeya	n. Ntaho nzi aho nabona izo nzego
FPQ437	O	Fear of side effects		o. Peur des effets secondaires	o. Woga wa vinyume	o. Ubwoba bwingaruka
FPQ437	P	Inconvenient/Difficult to use		p. Inconvenable/difficile à utiliser	p. Haistahili/vigumu kwakuitumikisha	p. Ntabwo byoroshe/birakomeye kubikoresha
FPQ437	Q	Health related reasons		q. Raisons liées à la santé	q. Sababu zinazo husika na afya	q. Impanvu ziturutse ku buzima
FPQ437	R	Family planning doesn’t work		r. Planification familiale n’a aucun effet	r. Mpango wa uzazi bora hauna matokeo	r. Umugambi wokuboneza urubyaro ntakamaro gumaze
FPQ437	S	Too far/method not available		s. Trop loin / méthode non disponible	s. Mbali sana / mtindo haziionekane kiraisi	s. Ni kure cyane, bifata igihe kinini
FPQ437	T	Too expensive		t. Cout cher	t. Bei ya yulu	t. Bisaba amafaranga menshi cyane
FPQ437	U	Services not confidential		u. Services non confidentiels	u. Huduma zisizo za siri	u. Ntabanga ugomba kugirigwa
FPQ437	V	Poor attitude of health worker		v. Mauvaise attitude du personnel de santé	v. Matizamo mabaya ya watumishi wa afya	v. Imyifatire mibi y’abaganga
FPQ437	W	Other (specify)		w. Autre	w. Ingine	w. Ibindi
agree2	1	Strongly disagree		Pas de tout d’accord	Sikubali kabisa	Ntabwo mbyemera nagato
agree2	2	Disagree		Pas d’accord	Sikubali	Ntabwo mbyemera
agree2	3	Agree		D’accord	Nakubali	Ndabyemera
agree2	4	Strongly Agree		Tout à fait d’accord	Nakubali kabisa	Ndabyemera cyane
agree2	9	No response		Aucune réponse	Hakuna jibu	Ntagisubizo
q113	1	Years		Années	Mwaka	Imyaka
q113	2	Months		Mois	Mwezi	Amezi
q113	77	Displaced multiple times during this period		Déplacées plusieurs fois pendant ce période	Mkimbizi mara nyingi katika kipindi hiki	Guhunga igihe cinshi murikigihembwe
q113	88	Don’t know		Ne sait pas	Sijuwe	Ntaconzi
q113	99	No Response		Aucune réponse	Hakuna jibu	Ntagisubizo
q114	1	Years		Années	Mwaka	Imyaka
q114	2	Months		Mois	Mwezi	Amezi
q114	77	All of my life		Toute ma vie	Maisha yangu yote	Igihe c’ubuzima bwanje bwose
q114	88	Don’t know		Ne sait pas	Sijuwe	Ntaconzi
q114	99	No Response		Aucune réponse	Hakuna jibu	Ntagisubizo

## Sheet: settings
form_title	instance_name	default_language
Enquete SR_FINAL	concat(string(today()),'-',${IDNO})	French
